# Supplementary material for: The Master Regulator of the Cellular Stress Response (HSF1) Is Critical for Orthopoxvirus Infection
Source: PLoS Pathog. 2014 Feb 6;10(2):e1003904. doi: 10.1371/journal.ppat.1003904 (PMC3916389; doi:10.1371/journal.ppat.1003904)
Supplement: Table S1 — Pooled Screen Data for Each Replicate. Table shows the genes overrepresented in each pool as analyzed using RIGER in Gene-e for the second best hairpin. The table indicates the presence (1) or absence (0) of each gene in the list of the overrepresented genes for each pool and for the average of all 4 pools (total number of genes or the top 500 genes). (XLSX) [file ppat.1003904.s003.xlsx]

## Sheet: Preliminary Screen Hits
Top Genes Ranked by Second Best Hairpin
	Replicate 1	Replicate 2	Replicate 3	Replicate 4	Replicate Average
probeID	279 genes	500 genes	298 genes	506 genes	500 genes	Sum of Replicates
GFP	1	1	1	1	1	5
KIAA1303	1	1	1	0	1	4
PLCZ1	1	0	1	1	1	4
SLC4A8	0	1	1	1	1	4
ITGA4	0	1	0	1	1	3
GIT2	0	0	1	1	1	3
GLT8D2	0	1	0	1	1	3
ATG7	0	1	0	1	1	3
RABL4	0	0	1	1	1	3
DCN	0	0	1	1	1	3
AADAC	0	1	0	1	1	3
LOC402282	0	0	1	1	1	3
TAP1	1	1	0	0	1	3
HCN3	1	0	0	1	1	3
CTTN	1	0	0	1	1	3
FARP1	0	1	0	1	1	3
FANCL	0	1	1	1	0	3
MSL2L1	0	1	0	1	1	3
CES2	0	1	0	1	1	3
ZNF791	0	1	0	1	1	3
CNGB3	1	0	0	1	1	3
INPP5E	1	0	1	0	1	3
RAB22A	1	0	0	1	1	3
WNT4	1	0	0	1	1	3
UFM1	0	0	1	1	1	3
LOC51136	1	0	0	1	1	3
UBE2D3	1	1	0	0	1	3
MBOAT1	0	0	1	1	1	3
JAG1	0	1	0	1	1	3
DHX33	0	1	0	1	1	3
KIAA0436	0	0	1	1	1	3
ATP6AP2	1	0	0	1	1	3
SLC10A6	0	1	0	1	1	3
GABRE	0	0	1	1	1	3
CAPN1	1	1	0	0	1	3
ABLIM1	0	1	0	1	1	3
SLC17A8	0	1	0	1	1	3
NAT5	0	0	1	1	1	3
HSD17B6	1	0	0	1	1	3
MBD5	0	1	1	0	1	3
GNPDA1	0	1	1	0	1	3
PRKCBP1	0	0	1	1	1	3
RAD54B	0	1	0	1	1	3
ZNF354A	1	1	0	0	1	3
GIMAP8	0	1	1	0	1	3
EED	0	0	1	1	1	3
TMED9	0	1	0	1	1	3
B2M	0	1	0	0	1	2
D4ST1	0	0	0	1	1	2
LOC347512	0	1	0	0	1	2
WSB2	0	0	1	0	1	2
MOGAT2	0	1	0	0	1	2
KCNH4	0	1	0	0	1	2
EDIL3	0	0	0	1	1	2
KIAA1505	0	1	0	0	1	2
IGF2R	0	1	0	0	1	2
FLJ30698	0	1	0	0	1	2
SLIT2	0	1	0	1	0	2
ATP6V0A1	1	0	0	0	1	2
TRIM10	0	1	0	0	1	2
HMG20A	0	1	0	0	1	2
MANBA	0	0	0	1	1	2
APC	1	0	0	1	0	2
GABRA1	0	1	0	0	1	2
PLCH1	0	1	0	0	1	2
IGFBP5	1	0	0	0	1	2
EPS8L3	1	0	0	1	0	2
LARS	0	1	0	0	1	2
TMC2	1	0	0	1	0	2
ZNF331	0	1	0	0	1	2
NFATC2IP	0	1	0	0	1	2
CELSR2	0	1	0	0	1	2
MAD2L1	0	0	0	1	1	2
ST6GAL2	0	0	0	1	1	2
ZFY	0	0	1	0	1	2
CACNA1C	0	1	0	1	0	2
SLC25A3	1	0	0	1	0	2
BRD4	1	0	1	0	0	2
DNAJA3	0	0	0	1	1	2
FCER2	0	0	1	1	0	2
KIF5B	0	0	1	1	0	2
RNF133	1	0	0	1	0	2
PROK2	0	0	1	0	1	2
SH2D1A	0	0	1	0	1	2
ANAPC10	0	1	0	0	1	2
ZFHX1B	0	1	0	0	1	2
LGALS8	0	1	0	0	1	2
IBRDC3	0	1	0	0	1	2
GLT25D1	0	1	0	0	1	2
CALCRL	1	0	0	0	1	2
CYBASC3	0	0	0	1	1	2
MAR3	0	0	0	1	1	2
POLR2G	0	1	0	0	1	2
USP53	0	0	1	0	1	2
FZD1	0	1	0	0	1	2
RAP2B	0	1	0	0	1	2
RASGRF1	1	0	0	0	1	2
KIAA1333	0	0	1	0	1	2
KIAA1446	0	1	0	0	1	2
VPS13D	0	1	0	0	1	2
C13orf1	1	1	0	0	0	2
DLG1	0	1	0	0	1	2
HOXB7	0	1	0	0	1	2
ACP1	0	0	0	1	1	2
GRID2	0	1	0	0	1	2
ACPT	0	0	1	0	1	2
TPCN2	0	0	0	1	1	2
NARG1	0	0	1	1	0	2
OR8A1	1	0	0	1	0	2
RP11-430N14.1	0	1	0	0	1	2
WFDC10A	0	0	0	1	1	2
TFG	0	1	0	0	1	2
SLC1A2	0	1	0	0	1	2
FCGR1A	1	0	1	0	0	2
B3GNT1	1	0	0	0	1	2
IGFL1	0	1	0	0	1	2
RFP	0	1	1	0	0	2
PHLPPL	0	0	1	0	1	2
PCDH18	0	1	0	0	1	2
RFPL3	0	0	0	1	1	2
AMDHD1	0	0	0	1	1	2
CYP17A1	0	0	0	1	1	2
ARHGDIG	0	1	0	0	1	2
DDX24	0	0	0	1	1	2
PPIL4	0	1	0	1	0	2
TUSC2	0	0	1	0	1	2
CTSS	1	0	0	0	1	2
GRINL1A	0	0	1	0	1	2
ZNF132	0	0	1	0	1	2
VPS41	0	0	0	1	1	2
C1orf85	0	0	1	0	1	2
NMNAT2	0	1	0	0	1	2
RAB9A	0	0	0	1	1	2
TBL1XR1	0	1	0	0	1	2
IL4	0	1	0	1	0	2
GPRIN1	0	0	0	1	1	2
TTLL1	0	1	0	0	1	2
LUCIFERASE	1	0	1	0	0	2
SSX9	1	0	0	1	0	2
RKHD3	0	0	1	0	1	2
BRSK2	0	1	1	0	0	2
RNF2	1	0	0	1	0	2
SLC7A9	1	0	0	0	1	2
PMP22	0	1	0	0	1	2
FADS3	0	0	1	1	0	2
KCTD3	0	1	0	0	1	2
ZC3HC1	0	0	0	1	1	2
PXK	0	1	0	0	1	2
DGKB	1	0	1	0	0	2
DUS4L	0	0	1	0	1	2
lacZ	0	1	0	0	1	2
GIF	0	1	0	0	1	2
LRP6	0	0	1	0	1	2
CDKN1C	0	1	0	0	1	2
PKHD1L1	0	1	0	0	1	2
CRSP8	0	0	1	0	1	2
ZNF222	0	1	0	0	1	2
BNIP1	0	1	0	0	1	2
ZNF420	0	1	0	0	1	2
TSC1	0	0	1	0	1	2
HNRPAB	0	1	0	0	1	2
PDE1A	1	0	0	1	0	2
EXOC2	0	1	0	0	1	2
OGT	1	0	0	1	0	2
FUT8	0	0	1	0	1	2
ARHGEF9	1	0	0	0	1	2
MRPL45	0	1	0	0	1	2
COX6C	0	0	0	1	1	2
FBXO21	0	0	0	1	1	2
TGFB3	0	1	0	0	1	2
PHF11	0	1	0	0	1	2
PNLIPRP2	0	1	0	0	1	2
GLRX	0	0	1	1	0	2
SLC6A6	0	0	0	1	1	2
SLC6A4	0	1	0	0	1	2
IL29	0	1	0	0	1	2
CRYL1	0	1	0	0	1	2
SKI	1	0	0	1	0	2
SLC23A2	0	1	0	0	1	2
SYT17	0	1	0	0	1	2
OR52I2	0	1	0	1	0	2
KLRF1	0	1	0	0	1	2
SLC10A5	1	0	0	0	1	2
MLNR	0	1	0	0	1	2
PCDHA2	0	0	1	0	1	2
ATP8B1	0	0	1	1	0	2
MYST2	0	1	0	0	1	2
SERPINB11	0	0	0	1	1	2
ARL6	1	0	0	1	0	2
KCNJ16	1	0	0	1	0	2
LOC440046	0	1	0	0	1	2
MLC1	0	0	1	0	1	2
TAS2R7	1	0	0	0	1	2
CCT2	0	1	0	0	1	2
ARL13B	0	0	0	1	1	2
GDI2	1	0	0	1	0	2
C1orf141	0	0	1	0	1	2
CROT	1	0	0	1	0	2
SLC4A4	0	0	0	1	1	2
CLCA4	0	1	0	0	1	2
ASPA	0	1	0	0	1	2
CCNDBP1	0	0	1	0	1	2
TMPRSS5	0	1	0	0	1	2
HTR3D	0	1	0	0	1	2
HTR3C	0	1	0	1	0	2
NHS	0	0	1	0	1	2
SLC35F2	1	0	1	0	0	2
IL1RL2	0	1	0	0	1	2
KIRREL3	0	1	0	0	1	2
NOS1AP	0	0	1	0	1	2
CASD1	0	0	1	0	1	2
LMBR1	1	0	1	0	0	2
HEL308	0	1	0	1	0	2
PIWIL1	0	0	1	0	1	2
CNKSR3	0	1	0	0	1	2
MMP27	0	0	1	0	1	2
FLJ32569	0	0	1	1	0	2
NAT10	0	0	0	1	1	2
ERCC4	0	0	1	0	1	2
RABGGTB	1	1	0	0	0	2
C14orf39	0	0	1	0	1	2
NOTCH3	0	0	1	0	1	2
CACNG7	0	1	0	0	1	2
RAPGEF6	0	1	0	0	1	2
MYL9	0	1	0	1	0	2
SYT11	0	1	0	1	0	2
SCNN1A	0	1	1	0	0	2
RGSL1	0	1	0	0	1	2
SLC25A27	0	1	0	0	1	2
SLC25A24	0	0	0	1	1	2
COPB2	0	0	1	1	0	2
KCNV2	0	1	0	0	1	2
ITGA10	0	1	0	0	1	2
SGEF	0	1	0	1	0	2
SULT1C2	0	1	0	0	1	2
RHOT1	0	0	1	0	1	2
CCR9	1	0	0	0	1	2
SNX15	0	1	0	0	1	2
PTPN7	0	1	0	0	1	2
IFNB1	0	0	1	0	1	2
RHEB	1	0	0	0	1	2
S100G	0	1	0	1	0	2
LOC389173	0	1	0	0	1	2
BCL2L2	0	1	0	0	1	2
SLCO3A1	0	1	0	0	1	2
HK1	0	1	0	0	1	2
NXN	0	1	0	0	1	2
ZNF441	1	0	1	0	0	2
GLIS3	0	1	0	0	1	2
UBE2L3	0	1	0	0	1	2
NBEA	0	1	0	0	1	2
PVRL4	0	0	1	0	1	2
POMT1	0	1	0	0	1	2
FAHD2A	0	0	0	1	1	2
SLC13A2	1	0	0	1	0	2
IRAK1BP1	0	0	0	1	1	2
PLAU	0	0	1	0	1	2
SLC25A1	0	1	0	0	1	2
AARS	0	1	0	0	1	2
GNGT2	0	0	0	1	1	2
GNGT1	1	0	0	1	0	2
WNT11	0	1	0	0	1	2
HIF3A	1	0	0	0	0	1
HSPA2	0	1	0	0	0	1
SFRS2IP	1	0	0	0	0	1
NCBP1	0	0	0	1	0	1
SSPO	0	0	0	0	1	1
RNF19	0	1	0	0	0	1
AGA	0	0	0	0	1	1
LOC401606	0	1	0	0	0	1
RNF10	0	0	0	0	1	1
NR0B2	0	0	1	0	0	1
RAB11B	0	1	0	0	0	1
RNF111	0	0	0	0	1	1
IRX1	0	1	0	0	0	1
ABCD4	0	1	0	0	0	1
CBLB	0	1	0	0	0	1
SP1	1	0	0	0	0	1
MUC7	0	0	0	0	1	1
NCOA6IP	0	1	0	0	0	1
PARP14	0	0	0	1	0	1
TRAPPC2	0	1	0	0	0	1
OVCH1	0	0	1	0	0	1
ZNF678	0	0	0	1	0	1
CSN2	0	0	0	1	0	1
CSN3	0	1	0	0	0	1
ITGA8	0	0	0	1	0	1
ATP2A2	1	0	0	0	0	1
DENND4A	0	1	0	0	0	1
APOA2	0	0	0	0	1	1
XPO4	0	0	1	0	0	1
GAP43	0	0	0	0	1	1
KIR2DS5	0	1	0	0	0	1
TTN	0	0	1	0	0	1
KCNIP4	1	0	0	0	0	1
KCNIP1	0	0	0	0	1	1
LOC440091	0	1	0	0	0	1
CEBPB	0	0	0	0	1	1
LOC220594	0	1	0	0	0	1
DNASE1L2	0	0	0	0	1	1
THSD1	0	1	0	0	0	1
ZNF408	0	0	0	0	1	1
CHST5	0	0	0	0	1	1
BCL2A1	0	0	0	1	0	1
MSGN1	0	0	0	0	1	1
PREP	1	0	0	0	0	1
TMEM192	0	1	0	0	0	1
ITGAL	0	0	0	1	0	1
ZNF294	0	0	0	0	1	1
MIOX	0	0	0	1	0	1
GALNT5	0	0	0	1	0	1
TMPRSS11D	1	0	0	0	0	1
ARF1	1	0	0	0	0	1
SLC36A4	0	0	0	1	0	1
ARF6	0	0	0	0	1	1
GALNT1	0	1	0	0	0	1
COX4I1	0	0	0	1	0	1
SRPK2	0	0	0	0	1	1
BDKRB2	0	0	0	1	0	1
RLF	0	0	0	0	1	1
LGICZ1	0	1	0	0	0	1
SPP1	0	0	0	0	1	1
SLC26A4	0	0	0	1	0	1
RAB2B	0	0	1	0	0	1
ARL14	0	0	1	0	0	1
ABAT	0	0	0	0	1	1
OPN1SW	0	0	1	0	0	1
DPYD	0	1	0	0	0	1
HSPC105	0	0	1	0	0	1
OPHN1	0	0	0	1	0	1
LOC201164	0	0	0	0	1	1
FIP1L1	0	0	0	1	0	1
TIMM50	0	0	0	1	0	1
UTS2	0	1	0	0	0	1
CNTF	0	1	0	0	0	1
UXS1	1	0	0	0	0	1
NOLC1	0	0	1	0	0	1
RAB23	0	0	0	1	0	1
GLRA3	0	0	1	0	0	1
GLRA2	0	0	0	1	0	1
ANKFY1	1	0	0	0	0	1
CYB5B	0	0	0	0	1	1
OR5P2	1	0	0	0	0	1
WDR79	0	0	0	0	1	1
IL1F8	1	0	0	0	0	1
SETBP1	0	0	0	0	1	1
TRIM13	1	0	0	0	0	1
TRIM15	0	1	0	0	0	1
CCRL2	0	0	0	0	1	1
SFMBT2	0	1	0	0	0	1
CHI3L1	0	0	0	0	1	1
CYP4F3	0	0	0	0	1	1
PRPF6	0	0	0	1	0	1
PLEKHH2	1	0	0	0	0	1
GSTTP1	0	0	1	0	0	1
RELN	0	0	1	0	0	1
CLEC1B	0	0	0	1	0	1
ZFP64	0	0	0	0	1	1
KNDC1	0	1	0	0	0	1
TYRP1	0	0	1	0	0	1
MRPL34	0	0	1	0	0	1
MRPL32	0	1	0	0	0	1
ARRDC4	0	0	1	0	0	1
SHOX2	0	0	0	1	0	1
THOC7	0	1	0	0	0	1
GPR77	0	0	0	1	0	1
RABGAP1L	0	0	0	1	0	1
ELK3	0	0	0	1	0	1
STXBP2	1	0	0	0	0	1
TMEM48	0	1	0	0	0	1
LSAMP	0	0	0	0	1	1
MAX	0	0	1	0	0	1
PAK1	1	0	0	0	0	1
NHLH2	0	0	0	0	1	1
CLEC2B	0	0	0	0	1	1
SMPD3	0	1	0	0	0	1
FOXP4	1	0	0	0	0	1
COPS6	0	0	0	1	0	1
SERINC3	0	0	0	1	0	1
RICS	0	0	0	1	0	1
AADAT	1	0	0	0	0	1
MED8	0	1	0	0	0	1
DMBT1	0	1	0	0	0	1
PPP1R9A	1	0	0	0	0	1
NLK	0	1	0	0	0	1
NUDT9	0	1	0	0	0	1
KIAA0247	1	0	0	0	0	1
DPYSL2	0	0	0	0	1	1
DLD	0	1	0	0	0	1
IGFBP2	1	0	0	0	0	1
IGFBP1	0	1	0	0	0	1
C15orf24	0	1	0	0	0	1
TMC3	0	0	0	0	1	1
MEF2A	0	0	1	0	0	1
PFN4	1	0	0	0	0	1
CREM	0	0	1	0	0	1
TRIM3	0	0	0	1	0	1
TMC4	0	0	0	0	1	1
PDGFRA	1	0	0	0	0	1
MFNG	0	0	0	0	1	1
TEX10	0	0	1	0	0	1
IFT140	0	0	1	0	0	1
TRADD	0	0	0	0	1	1
RFXDC1	0	1	0	0	0	1
GOSR2	0	0	0	0	1	1
CFHR2	1	0	0	0	0	1
OR2K2	0	1	0	0	0	1
SEPHS2	1	0	0	0	0	1
TPMT	1	0	0	0	0	1
RABL2B	0	0	1	0	0	1
CST3	0	1	0	0	0	1
CXADR	0	0	1	0	0	1
CYP24A1	0	0	0	1	0	1
C14orf126	0	0	0	0	1	1
F2RL1	0	0	0	1	0	1
PRG2	0	0	0	1	0	1
PRDX3	0	0	0	1	0	1
PRDX1	0	1	0	0	0	1
SAMSN1	0	0	1	0	0	1
ITGB1BP1	1	0	0	0	0	1
EDNRB	0	1	0	0	0	1
AXIN1	1	0	0	0	0	1
CTCFL	0	1	0	0	0	1
TOR1A	0	0	0	1	0	1
CDC5L	1	0	0	0	0	1
FCGR2B	0	1	0	0	0	1
FCGR2C	0	1	0	0	0	1
FCGR2A	0	0	0	0	1	1
AP2A1	0	0	0	1	0	1
EXDL2	0	0	0	1	0	1
LILRB2	0	0	0	0	1	1
LYPLAL1	0	1	0	0	0	1
SLC16A8	0	1	0	0	0	1
SLC16A3	0	0	0	1	0	1
SLC16A4	0	0	0	1	0	1
SLC16A6	1	0	0	0	0	1
TARS	0	1	0	0	0	1
ZFX	0	1	0	0	0	1
FXYD7	1	0	0	0	0	1
ERGIC2	0	0	0	1	0	1
TXNDC8	0	0	1	0	0	1
PAM	0	0	0	0	1	1
GPAM	0	0	0	0	1	1
CALM2	0	1	0	0	0	1
CALM3	0	0	0	1	0	1
SPG21	1	0	0	0	0	1
ACSM1	0	0	0	0	1	1
ACSM3	1	0	0	0	0	1
UPK1B	0	0	1	0	0	1
CACNA1G	0	0	0	1	0	1
DCT	0	0	0	1	0	1
DEC1	1	0	0	0	0	1
CUL3	0	0	0	1	0	1
FCAR	0	0	0	1	0	1
FLJ10986	0	0	1	0	0	1
CLCN2	0	0	0	1	0	1
CLCN1	0	0	0	1	0	1
PRMT1	0	0	0	0	1	1
SLC25A5	0	0	0	0	1	1
CLCN4	0	0	0	1	0	1
BGLAP	0	0	0	0	1	1
FLRT2	0	0	0	1	0	1
DNAJA4	0	0	0	0	1	1
MASP1	1	0	0	0	0	1
OAT	0	0	0	1	0	1
SKIV2L2	0	0	0	1	0	1
ACADS	0	1	0	0	0	1
FAM48A	0	0	0	1	0	1
HABP2	1	0	0	0	0	1
ARHGAP6	0	0	0	0	1	1
ACADL	0	1	0	0	0	1
LMO1	0	0	0	0	1	1
IARS2	0	1	0	0	0	1
USP48	1	0	0	0	0	1
EGR1	0	1	0	0	0	1
USP40	0	0	0	0	1	1
tAKR	0	0	0	1	0	1
PRKAB2	0	1	0	0	0	1
TSHZ1	1	0	0	0	0	1
RG9MTD2	0	0	1	0	0	1
TNP2	0	0	1	0	0	1
ACAD8	0	1	0	0	0	1
SLC3A1	0	1	0	0	0	1
RBCK1	1	0	0	0	0	1
QSCN6L1	0	0	0	1	0	1
AGBL3	0	0	0	1	0	1
AGBL2	1	0	0	0	0	1
RTKN	0	0	0	1	0	1
RPS5	0	0	1	0	0	1
ADAMTS19	0	0	1	0	0	1
CTPS2	0	0	0	1	0	1
DHX57	0	1	0	0	0	1
CBLN4	0	0	1	0	0	1
HOXA11	0	0	0	1	0	1
PHB2	0	1	0	0	0	1
C3	0	1	0	0	0	1
DSG3	0	0	0	1	0	1
C6	0	0	0	0	1	1
C5	0	0	1	0	0	1
TSSK6	0	0	0	1	0	1
RPS6KA1	0	0	1	0	0	1
FAM121B	0	0	0	1	0	1
GALE	0	0	0	1	0	1
GALC	0	1	0	0	0	1
LGALS3	0	0	1	0	0	1
FSCN2	0	1	0	0	0	1
KCNJ4	0	0	0	0	1	1
EIF2AK1	0	0	1	0	0	1
KCNJ8	0	0	0	1	0	1
ADRB2	0	0	0	1	0	1
LOXHD1	0	0	0	1	0	1
ALDH1A1	0	0	1	0	0	1
VGCNL1	0	0	0	1	0	1
MANBAL	0	0	0	1	0	1
C14orf130	0	0	0	1	0	1
NAP1L5	0	1	0	0	0	1
CATSPER2	1	0	0	0	0	1
GAL3ST4	0	0	0	0	1	1
SLC16A11	0	1	0	0	0	1
RGS1	0	0	0	1	0	1
MPN2	0	0	0	0	1	1
EYA1	0	0	0	1	0	1
P4HB	1	0	0	0	0	1
EYA2	0	0	0	0	1	1
SMARCB1	1	0	0	0	0	1
CALHM3	0	1	0	0	0	1
LOC201651	0	0	0	1	0	1
PIGU	0	0	1	0	0	1
C19orf39	0	0	1	0	0	1
PGA5	0	0	1	0	0	1
HPD	0	0	0	0	1	1
MAP3K7IP1	0	0	1	0	0	1
MAP3K7IP2	1	0	0	0	0	1
CEBPD	0	0	0	0	1	1
OAZ3	0	0	0	1	0	1
RDH14	0	1	0	0	0	1
RDH11	0	1	0	0	0	1
UNQ1887	0	0	0	1	0	1
FAM178A	1	0	0	0	0	1
PTGS2	0	0	1	0	0	1
PECR	1	0	0	0	0	1
OGFRL1	1	0	0	0	0	1
ATP6V0E2L	0	0	0	1	0	1
ZFAND3	0	1	0	0	0	1
CREBL2	0	0	1	0	0	1
OGG1	0	0	0	0	1	1
PLIN1	0	1	0	0	0	1
PLVAP	1	0	0	0	0	1
SLC39A10	0	1	0	0	0	1
SCN2B	0	0	0	0	1	1
EIF1AX	0	1	0	0	0	1
ARHGAP25	0	0	0	1	0	1
ARHGAP24	1	0	0	0	0	1
ARHGAP29	0	1	0	0	0	1
BLNK	0	0	0	1	0	1
TDRD4	0	0	0	1	0	1
ABHD8	0	0	0	1	0	1
KRAS	0	0	1	0	0	1
MLYCD	0	0	0	1	0	1
CCR5	0	0	0	1	0	1
ARPC1B	1	0	0	0	0	1
OR5R1	0	0	0	1	0	1
ADAM9	0	0	0	1	0	1
SPO11	0	0	0	0	1	1
PSG3	0	1	0	0	0	1
PTOV1	0	0	1	0	0	1
RASSF5	0	1	0	0	0	1
FEN1	0	1	0	0	0	1
NEK10	0	1	0	0	0	1
CSGlcA-T	0	0	0	0	1	1
CHD5	0	1	0	0	0	1
CHD9	1	0	0	0	0	1
CTH	0	1	0	0	0	1
ABHD10	1	0	0	0	0	1
CAP2	0	0	0	1	0	1
FAM54B	0	0	0	0	1	1
CDC25C	0	0	1	0	0	1
OR52A1	1	0	0	0	0	1
UAP1	0	1	0	0	0	1
TTC8	0	1	0	0	0	1
RNF41	0	0	1	0	0	1
LSM1	0	0	0	1	0	1
RHOH	0	0	0	0	1	1
ITPR2	0	0	0	1	0	1
EFHC1	0	0	0	0	1	1
ITPR1	0	0	1	0	0	1
RHOD	0	0	0	0	1	1
ABCG2	0	0	0	0	1	1
ABCG4	0	0	0	0	1	1
PRDM13	0	0	0	0	1	1
PRDM10	0	1	0	0	0	1
MPO	1	0	0	0	0	1
CCNI	0	0	0	0	1	1
ITM2B	1	0	0	0	0	1
MTTP	0	0	0	1	0	1
IL17RE	0	1	0	0	0	1
RNF123	0	0	1	0	0	1
IL17RB	1	0	0	0	0	1
MCPH1	0	0	0	1	0	1
GAMT	1	0	0	0	0	1
FJX1	0	0	0	0	1	1
FAM120A	0	0	0	1	0	1
TRY1	0	0	0	0	1	1
POT1	1	0	0	0	0	1
GPR133	0	1	0	0	0	1
MAPK15	0	0	1	0	0	1
CD302	0	0	0	1	0	1
BTG4	0	1	0	0	0	1
FZD4	0	1	0	0	0	1
FZD6	0	0	0	1	0	1
FZD7	0	1	0	0	0	1
SEP6	0	0	1	0	0	1
FZD9	0	1	0	0	0	1
CACNB4	0	0	0	1	0	1
PCTK2	1	0	0	0	0	1
UGT2B11	1	0	0	0	0	1
SIAH2	1	0	0	0	0	1
HOXC5	0	1	0	0	0	1
OR8B3	0	0	0	1	0	1
PLCD3	0	0	0	0	1	1
EDD1	0	1	0	0	0	1
HIST1H1B	0	0	1	0	0	1
PDZRN3	0	1	0	0	0	1
S100A6	0	0	1	0	0	1
SOS1	0	1	0	0	0	1
DAPP1	0	0	0	1	0	1
STAMBPL1	1	0	0	0	0	1
PSMB5	0	0	0	1	0	1
KIF20B	0	0	1	0	0	1
HIVEP3	0	0	0	1	0	1
RASL12	0	0	0	1	0	1
KALRN	1	0	0	0	0	1
PFTK1	0	0	1	0	0	1
TDGF1	0	0	1	0	0	1
FLJ22655	0	0	0	1	0	1
MBL2	0	1	0	0	0	1
BCL2L14	0	0	0	0	1	1
KCNK9	0	0	0	0	1	1
HADHB	0	0	1	0	0	1
LUC7L	0	0	1	0	0	1
TMIGD1	0	0	1	0	0	1
KCNK7	1	0	0	0	0	1
MLH1	0	0	0	0	1	1
TRIML2	0	1	0	0	0	1
ADRM1	0	1	0	0	0	1
TRAF4	1	0	0	0	0	1
ZNF792	0	1	0	0	0	1
PGRMC1	1	0	0	0	0	1
GTF2H2	1	0	0	0	0	1
TMPRSS3	0	0	1	0	0	1
ELTD1	0	0	0	1	0	1
CARM1L	0	0	0	1	0	1
ESD	0	0	0	0	1	1
COX7A2L	0	0	0	1	0	1
RPL30	0	1	0	0	0	1
DSPP	0	0	0	1	0	1
ATF4	0	0	1	0	0	1
BUB1B	1	0	0	0	0	1
MOCS3	0	1	0	0	0	1
MOCS2	0	0	0	1	0	1
CCDC140	0	0	1	0	0	1
L1CAM	0	1	0	0	0	1
DBN1	0	1	0	0	0	1
DLG2	0	0	0	0	1	1
SMG1	1	0	0	0	0	1
CDC73	0	1	0	0	0	1
FOXG1B	0	1	0	0	0	1
PTGER3	0	0	0	0	1	1
SLC38A5	0	0	0	0	1	1
SLC38A1	0	0	0	0	1	1
TAS2R16	1	0	0	0	0	1
TAS2R10	0	0	0	1	0	1
CEP110	1	0	0	0	0	1
FBXO15	0	0	0	1	0	1
LOC128102	1	0	0	0	0	1
CXCL16	0	1	0	0	0	1
OR13C3	0	0	0	1	0	1
ARHGAP12	0	0	0	1	0	1
ARHGAP18	0	0	0	1	0	1
ARHGAP19	0	1	0	0	0	1
IL7R	0	0	0	0	1	1
CD1E	0	0	1	0	0	1
GABRG1	0	0	0	0	1	1
LOC402679	1	0	0	0	0	1
C1orf25	0	1	0	0	0	1
FAM64A	0	0	1	0	0	1
RAB19B	0	0	0	1	0	1
CCL28	0	0	0	1	0	1
JAK2	0	0	1	0	0	1
TNFRSF9	0	0	0	1	0	1
SLC9A7	0	0	0	0	1	1
SENP5	0	0	0	1	0	1
SENP1	0	0	0	0	1	1
OR52A5	0	1	0	0	0	1
ZNF383	0	1	0	0	0	1
DSE	0	0	1	0	0	1
DNAJC5	0	0	1	0	0	1
TTC32	0	0	1	0	0	1
SORT1	0	1	0	0	0	1
GLA	0	0	0	1	0	1
SLC2A13	0	1	0	0	0	1
RAP1A	0	0	0	1	0	1
BCLAF1	1	0	0	0	0	1
ACO1	0	0	0	1	0	1
DYRK3	0	1	0	0	0	1
RPIP8	0	0	0	1	0	1
TRIM45	0	0	0	0	1	1
ACAT2	0	0	0	0	1	1
BHLHB4	0	1	0	0	0	1
DDB2	0	0	0	1	0	1
ELL2	0	0	0	1	0	1
GRID1	0	0	1	0	0	1
FRMPD4	0	0	1	0	0	1
ST7L	0	0	0	1	0	1
IL2RB	1	0	0	0	0	1
ACPP	0	1	0	0	0	1
LOC441809	0	0	0	0	1	1
RAB33B	0	0	0	0	1	1
SLC17A5	1	0	0	0	0	1
EMX2	0	0	0	0	1	1
AK5	0	0	1	0	0	1
MMD	0	1	0	0	0	1
EBI2	0	0	0	1	0	1
PRKD1	0	0	0	0	1	1
PRKD3	0	0	0	0	1	1
EDG6	0	1	0	0	0	1
CCDC76	1	0	0	0	0	1
ZNF496	0	0	0	0	1	1
CTSK	0	1	0	0	0	1
ZNF490	1	0	0	0	0	1
PRKCDBP	1	0	0	0	0	1
LARS2	1	0	0	0	0	1
SLC37A3	0	0	0	0	1	1
PI4KII	1	0	0	0	0	1
CERKL	0	1	0	0	0	1
ST7	0	0	0	0	1	1
PSMC4	0	0	0	1	0	1
CYP2R1	0	0	0	0	1	1
NLGN4Y	0	0	0	0	1	1
FBN2	0	0	0	0	1	1
NCR1	0	0	1	0	0	1
SLC24A1	1	0	0	0	0	1
P2RY2	0	0	1	0	0	1
TRIP12	0	0	1	0	0	1
MMP21	0	0	0	1	0	1
LOC441777	0	1	0	0	0	1
BAAT	0	0	0	1	0	1
RND1	0	0	0	1	0	1
RND3	0	1	0	0	0	1
SCN1A	1	0	0	0	0	1
SLC1A4	0	0	0	1	0	1
CYP11B1	0	1	0	0	0	1
PPP3CC	0	0	0	0	1	1
IDI1	1	0	0	0	0	1
IDI2	0	0	0	1	0	1
HNRPLL	0	0	0	1	0	1
MMP23B	0	0	0	0	1	1
SDHAL1	0	1	0	0	0	1
GNL2	0	0	0	1	0	1
RARB	0	0	1	0	0	1
B3GNT3	0	1	0	0	0	1
DHRS7	0	0	1	0	0	1
B3GNT8	0	1	0	0	0	1
MOV10L1	0	1	0	0	0	1
RARS	1	0	0	0	0	1
MYT1	0	1	0	0	0	1
WT1	0	0	1	0	0	1
SMPDL3A	0	1	0	0	0	1
CNN1	0	1	0	0	0	1
NDUFA4L2	0	0	0	0	1	1
MTCH2	0	0	1	0	0	1
PTGES2	0	0	1	0	0	1
SLC2A2	0	0	0	1	0	1
RHO	0	1	0	0	0	1
OBFC2A	0	0	1	0	0	1
NCSTN	0	0	0	1	0	1
VANGL1	0	1	0	0	0	1
EXOSC1	0	0	0	1	0	1
AMELX	1	0	0	0	0	1
TULP3	0	0	0	1	0	1
ENG	0	0	0	1	0	1
GNAI3	0	0	0	0	1	1
PALMD	0	1	0	0	0	1
CEACAM6	0	0	0	0	1	1
CEACAM8	0	1	0	0	0	1
RP11-145H9.1	0	0	0	1	0	1
MAGEA2B	0	1	0	0	0	1
OGFOD1	0	0	0	0	1	1
ICMT	0	1	0	0	0	1
SDSL	0	1	0	0	0	1
ATP6V0A4	0	0	0	1	0	1
PCDH17	0	0	0	1	0	1
HUS1	0	0	0	0	1	1
ALKBH3	0	0	0	0	1	1
SERPINA10	0	0	0	1	0	1
CYP4B1	0	0	0	0	1	1
FAM81B	0	1	0	0	0	1
ACOXL	1	0	0	0	0	1
OXSM	0	0	0	0	1	1
DNAJB5	0	0	0	0	1	1
CDGAP	1	0	0	0	0	1
HAS1	0	0	0	0	1	1
HAS2	0	0	0	0	1	1
F13B	0	0	0	1	0	1
SEC13L1	0	0	0	1	0	1
SLC22A16	0	0	0	0	1	1
GRIK2	1	0	0	0	0	1
SLC22A15	1	0	0	0	0	1
GRIK5	0	0	0	0	1	1
RAB28	0	0	0	1	0	1
NSMCE1	0	0	1	0	0	1
HOXA1	0	1	0	0	0	1
CDK9	0	0	1	0	0	1
AMOTL1	1	0	0	0	0	1
GRSF1	0	0	0	1	0	1
SF3B2	0	1	0	0	0	1
ALOX15	0	0	0	1	0	1
LIMS1	0	1	0	0	0	1
ODC1	1	0	0	0	0	1
LOC392275	0	1	0	0	0	1
RGL1	1	0	0	0	0	1
ATG16L1	0	1	0	0	0	1
RGL2	0	0	0	1	0	1
SUPT3H	0	0	0	1	0	1
ARHGDIB	0	0	0	1	0	1
MGAT4A	1	0	0	0	0	1
FEM1A	0	1	0	0	0	1
GREM2	0	0	1	0	0	1
DHH	0	1	0	0	0	1
PRKCA	0	0	0	0	1	1
HIST1H3G	0	1	0	0	0	1
KRIT1	0	0	0	1	0	1
HIST1H3H	1	0	0	0	0	1
HIST2H2AC	0	0	0	0	1	1
CCDC28A	0	0	0	0	1	1
TWISTNB	0	1	0	0	0	1
ZNF93	0	0	0	1	0	1
ATP6V1C2	1	0	0	0	0	1
UBE2J1	0	0	0	0	1	1
TBX21	0	0	0	0	1	1
KIAA2018	0	0	0	0	1	1
PPP4R1	0	0	0	0	1	1
ATF7IP	0	1	0	0	0	1
PPIL1	0	1	0	0	0	1
PPIL3	1	0	0	0	0	1
PPIL5	0	0	0	1	0	1
FKHL18	0	0	0	0	1	1
TMED10	1	0	0	0	0	1
MAP3K8	0	0	1	0	0	1
PPP1R3C	1	0	0	0	0	1
CYP4F12	1	0	0	0	0	1
MAP3K6	0	0	1	0	0	1
RNPEPL1	0	1	0	0	0	1
NUP214	0	1	0	0	0	1
NUP210	0	0	1	0	0	1
ATPAF2	0	0	0	1	0	1
ERBB3	0	0	1	0	0	1
ZNF205	0	0	1	0	0	1
HAL	0	0	0	1	0	1
SHC1	1	0	0	0	0	1
TMEM101	0	0	1	0	0	1
RPL18	0	1	0	0	0	1
SETD7	0	0	1	0	0	1
INPP5B	0	0	1	0	0	1
CXCL6	0	0	1	0	0	1
INCA1	1	0	0	0	0	1
EME1	0	0	0	1	0	1
CX40.1	0	1	0	0	0	1
UNC5C	0	0	1	0	0	1
GCKR	0	1	0	0	0	1
UNC5D	0	0	0	1	0	1
TESSP2	0	0	0	1	0	1
ABCA10	0	0	1	0	0	1
HYOU1	1	0	0	0	0	1
PTCD1	0	1	0	0	0	1
UBE2W	0	0	1	0	0	1
TOP3B	0	1	0	0	0	1
DPF2	0	0	0	0	1	1
OR51F2	0	1	0	0	0	1
ASNA1	0	0	1	0	0	1
LHFP	1	0	0	0	0	1
C1orf43	0	0	1	0	0	1
KRT4	0	0	0	0	1	1
PHTF2	0	1	0	0	0	1
CST9L	0	0	0	1	0	1
PDE3B	0	0	0	1	0	1
GPR88	0	1	0	0	0	1
TSEN2	0	0	0	0	1	1
NMNAT3	1	0	0	0	0	1
NMNAT1	1	0	0	0	0	1
EPB41L3	1	0	0	0	0	1
RABEPK	0	1	0	0	0	1
NDUFA9	1	0	0	0	0	1
LOC402252	1	0	0	0	0	1
CR1	0	0	0	1	0	1
SALL1	0	0	0	1	0	1
CD180	0	0	0	1	0	1
SLC43A3	0	0	0	1	0	1
FAM72A	0	0	1	0	0	1
DFNA5	0	0	1	0	0	1
WNT2	0	0	0	0	1	1
BPGM	0	0	0	1	0	1
EIF1	0	0	1	0	0	1
BIRC1	0	0	0	1	0	1
RBMS1	0	0	0	1	0	1
FLJ12886	0	0	0	1	0	1
ANKRD19	0	1	0	0	0	1
ANKRD17	0	1	0	0	0	1
SPTBN2	0	1	0	0	0	1
KLF11	1	0	0	0	0	1
GDF5	0	0	1	0	0	1
GALNTL5	0	0	0	1	0	1
DPP9	0	0	0	1	0	1
GBE1	0	0	0	1	0	1
BRUNOL5	0	0	0	1	0	1
TPST1	1	0	0	0	0	1
GLTSCR2	0	0	0	1	0	1
IK	0	0	0	0	1	1
CYP2A6	0	0	1	0	0	1
STK39	0	1	0	0	0	1
DUSP14	0	0	0	1	0	1
DUSP12	0	0	0	1	0	1
SAMHD1	0	1	0	0	0	1
RPA2	0	1	0	0	0	1
NDUFS1	0	0	1	0	0	1
NDUFS3	0	0	0	1	0	1
C3orf29	0	1	0	0	0	1
ESCO1	0	0	1	0	0	1
OR10R2	0	0	0	1	0	1
COQ2	0	1	0	0	0	1
SSX4	0	0	0	0	1	1
TRAT1	0	1	0	0	0	1
TIMP3	0	0	0	0	1	1
EPX	0	0	0	0	1	1
PARN	0	0	0	1	0	1
PARL	0	0	0	0	1	1
MFHAS1	0	0	0	1	0	1
PCDHGB7	0	1	0	0	0	1
KIFAP3	0	1	0	0	0	1
MS4A1	0	0	0	1	0	1
NHLRC1	0	0	0	0	1	1
DDX39	0	0	0	1	0	1
ZNF148	0	0	0	0	1	1
MICAL2	0	0	1	0	0	1
CGREF1	0	0	1	0	0	1
ZNF786	0	0	0	0	1	1
GOT2	1	0	0	0	0	1
PFAS	0	0	0	1	0	1
RPP40	1	0	0	0	0	1
FCGBP	0	0	0	1	0	1
LOC391747	0	0	0	0	1	1
KCNN2	0	0	0	0	1	1
LOC441759	0	1	0	0	0	1
PMS2	0	0	0	1	0	1
BRSK1	1	0	0	0	0	1
FBXL5	0	0	1	0	0	1
H2AFZ	0	0	0	0	1	1
TLR6	0	1	0	0	0	1
ZNF569	0	1	0	0	0	1
ZNF565	1	0	0	0	0	1
SLC19A1	0	1	0	0	0	1
ZNF214	0	0	1	0	0	1
NCAPG2	0	0	1	0	0	1
ZNF213	0	0	0	0	1	1
SLC7A2	1	0	0	0	0	1
SNTA1	0	1	0	0	0	1
TMEM118	0	1	0	0	0	1
RNH1	0	0	0	0	1	1
RRAGA	0	0	0	1	0	1
LOC343705	0	1	0	0	0	1
MED12L	0	1	0	0	0	1
SLC35A1	0	1	0	0	0	1
TOP2B	0	0	0	0	1	1
NXF1	0	0	0	1	0	1
TFEB	0	0	1	0	0	1
PGM2	0	0	0	0	1	1
PGM3	0	0	1	0	0	1
HIST1H2BD	0	1	0	0	0	1
SLC26A1	0	0	0	0	1	1
RECQL	0	0	1	0	0	1
SLC26A8	0	0	0	1	0	1
VEZT	0	1	0	0	0	1
LOC164036	0	0	0	0	1	1
SLC25A40	0	0	1	0	0	1
TSGA2	0	0	0	1	0	1
STON2	0	0	0	1	0	1
CD80	1	0	0	0	0	1
HPRT1	1	0	0	0	0	1
FLJ13105	0	0	0	1	0	1
ARMET	0	0	0	1	0	1
SORCS3	0	0	0	0	1	1
SDCBP	0	0	1	0	0	1
F25965	0	0	0	1	0	1
TNPO3	0	1	0	0	0	1
IL10RB	0	1	0	0	0	1
RRH	0	0	1	0	0	1
MARS2	0	0	1	0	0	1
RASA1	0	0	0	0	1	1
MAPK3	1	0	0	0	0	1
MAPK6	1	0	0	0	0	1
PPP1R12A	0	0	1	0	0	1
MAPK8	0	1	0	0	0	1
MAPK9	0	1	0	0	0	1
DNAJC17	0	0	0	0	1	1
GBGT1	0	0	0	0	1	1
ELL	0	0	1	0	0	1
ATP8A2	0	0	0	0	1	1
KCNG4	0	0	0	0	1	1
C1orf74	0	0	1	0	0	1
ANKS1A	0	1	0	0	0	1
C1orf71	0	1	0	0	0	1
WWTR1	0	0	0	1	0	1
LEP	1	0	0	0	0	1
STAT5A	0	1	0	0	0	1
CSE1L	0	0	0	1	0	1
TMLHE	0	0	0	1	0	1
KCTD6	1	0	0	0	0	1
C1orf109	1	0	0	0	0	1
KCTD8	0	0	0	1	0	1
GPR52	0	0	1	0	0	1
ADAM19	0	0	0	1	0	1
SERPINA1	1	0	0	0	0	1
HCFC2	0	0	1	0	0	1
SERPINA6	0	1	0	0	0	1
SERPINA7	1	0	0	0	0	1
PLOD2	0	0	0	1	0	1
CYSLTR2	0	0	1	0	0	1
DGKH	0	1	0	0	0	1
GRIN2A	0	0	0	1	0	1
DGKD	0	0	1	0	0	1
ROPN1	0	0	0	1	0	1
USP12	0	1	0	0	0	1
USP14	1	0	0	0	0	1
FOXD4L3	0	0	0	1	0	1
USP19	0	0	0	1	0	1
SNRPF	0	0	1	0	0	1
SHANK2	0	0	0	1	0	1
SBNO1	0	1	0	0	0	1
TXNDC12	0	0	0	1	0	1
FLJ20035	0	0	0	1	0	1
FUSIP1	0	1	0	0	0	1
ZBTB45	0	0	0	0	1	1
C1orf91	0	0	0	1	0	1
ALOX15B	1	0	0	0	0	1
C17orf73	0	0	1	0	0	1
PRKAG1	1	0	0	0	0	1
SCG3	0	0	0	1	0	1
P4HA1	0	0	0	1	0	1
SEMA4A	0	0	0	1	0	1
OR12D2	0	0	0	1	0	1
SLC43A1	0	0	0	1	0	1
ARHGEF16	1	0	0	0	0	1
ISM2	0	1	0	0	0	1
ZNF681	0	1	0	0	0	1
HADHA	0	0	0	0	1	1
CNDP1	0	0	1	0	0	1
STRBP	0	0	0	1	0	1
LOC441921	0	0	0	1	0	1
PTER	0	0	0	1	0	1
AHR	0	0	0	1	0	1
PLXNA3	0	0	0	0	1	1
RHBDD3	0	0	0	0	1	1
POP5	0	0	0	1	0	1
COLEC11	0	0	1	0	0	1
CEP78	0	0	0	1	0	1
STK38L	1	0	0	0	0	1
LGR5	1	0	0	0	0	1
RASGRP3	0	1	0	0	0	1
MMP12	0	1	0	0	0	1
MLL3	0	1	0	0	0	1
MLL2	0	0	1	0	0	1
PRG3	1	0	0	0	0	1
C14orf46	0	1	0	0	0	1
BAZ2A	0	1	0	0	0	1
OR2W1	0	0	0	1	0	1
HSCB	0	0	1	0	0	1
MTHFSD	0	1	0	0	0	1
FPRL2	0	0	0	1	0	1
APOM	0	0	0	0	1	1
SLCO1C1	0	0	0	1	0	1
PAICS	0	0	1	0	0	1
FAM104A	0	0	1	0	0	1
TRPT1	0	1	0	0	0	1
SFRS2B	0	0	0	0	1	1
HNMT	0	0	0	0	1	1
CRSP9	0	0	0	0	1	1
CYP3A43	0	0	0	1	0	1
FRAS1	1	0	0	0	0	1
KCNQ2	0	0	0	0	1	1
KCNK10	0	0	1	0	0	1
HOXC10	0	1	0	0	0	1
SLC39A3	1	0	0	0	0	1
SLC39A6	0	0	0	1	0	1
PPARBP	0	1	0	0	0	1
GZMB	0	0	1	0	0	1
GZMM	0	0	0	0	1	1
CABP1	1	0	0	0	0	1
SLC35B3	0	0	0	1	0	1
SLC35B4	1	0	0	0	0	1
RET	0	0	0	1	0	1
AKAP12	1	0	0	0	0	1
COL2A1	0	0	0	1	0	1
NEDD8	1	0	0	0	0	1
LOC391062	0	0	0	1	0	1
LOC391533	1	0	0	0	0	1
GARNL1	0	0	0	1	0	1
PTTG2	1	0	0	0	0	1
BRWD1	0	0	0	1	0	1
OR2T33	0	0	0	0	1	1
SMCY	0	1	0	0	0	1
WBSCR16	0	1	0	0	0	1
OR6K6	0	0	0	1	0	1
PPEF1	0	0	0	0	1	1
HNRPA3	0	0	0	1	0	1
KIR2DL5A	0	0	0	0	1	1
RIOK3	0	0	1	0	0	1
C6orf118	0	0	0	0	1	1
MICALL2	0	0	1	0	0	1
BANF1	0	1	0	0	0	1
GLS2	0	1	0	0	0	1
COL10A1	0	0	0	1	0	1
SNAPAP	0	1	0	0	0	1
C1orf69	0	1	0	0	0	1
ARS2	0	1	0	0	0	1
AP1S3	0	0	0	0	1	1
IFNK	0	0	0	0	1	1
RS1	0	1	0	0	0	1
ATP13A2	0	0	0	1	0	1
PFN2	0	0	0	0	1	1
IMPDH2	0	0	1	0	0	1
ASIP	0	0	1	0	0	1
QRICH1	0	1	0	0	0	1
PDIK1L	0	0	1	0	0	1
TTBK1	0	0	0	1	0	1
ARSB	0	1	0	0	0	1
BNC2	1	0	0	0	0	1
ARSJ	0	0	0	1	0	1
FUT3	1	0	0	0	0	1
TUSC5	0	0	1	0	0	1
RAD17	0	0	0	1	0	1
GHR	0	1	0	0	0	1
RPGR	0	0	0	1	0	1
TNRC6C	0	0	1	0	0	1
TNNC1	1	0	0	0	0	1
DPP8	0	0	0	1	0	1
ADAMTS6	1	0	0	0	0	1
ZNF330	0	1	0	0	0	1
ARHGEF5	0	0	0	1	0	1
GNG11	0	0	0	1	0	1
PROKR1	0	1	0	0	0	1
CDH3	0	1	0	0	0	1
CENPI	0	1	0	0	0	1
CENPF	0	0	0	1	0	1
CENPA	0	0	0	1	0	1
SLC41A3	0	0	0	0	1	1
CART1	0	1	0	0	0	1
EMR3	0	1	0	0	0	1
ZNF696	0	0	0	0	1	1
CNTN2	0	0	0	0	1	1
ATP7A	0	0	0	1	0	1
DDX59	0	1	0	0	0	1
DDX53	1	0	0	0	0	1
DDX50	0	0	0	1	0	1
DDX56	0	0	1	0	0	1
VN1R1	1	0	0	0	0	1
SF3A2	0	0	1	0	0	1
GPR160	0	1	0	0	0	1
BUB3	0	0	0	1	0	1
HSD17B12	0	0	0	0	1	1
TCF12	0	0	0	0	1	1
CNGA1	1	0	0	0	0	1
ZNF20	0	0	0	1	0	1
COX7A1	0	1	0	0	0	1
PHEX	0	0	0	0	1	1
TBP	0	1	0	0	0	1
TNKS	0	0	0	0	1	1
ZNF239	0	0	0	0	1	1
FOXE1	0	0	0	0	1	1
TRPC3	0	0	0	0	1	1
SPRY1	0	0	1	0	0	1
TRPC4	0	0	0	1	0	1
SPRY4	0	0	1	0	0	1
MYH2	0	1	0	0	0	1
MRE11A	0	1	0	0	0	1
GALT	0	0	0	1	0	1
NYD-SP21	0	0	0	1	0	1
FAM35A	0	0	0	0	1	1
ZNF343	0	1	0	0	0	1
KIAA1344	0	0	0	1	0	1
SLC35C1	0	0	0	0	1	1
FGD5	0	0	0	1	0	1
GNB4	0	0	0	0	1	1
GNB1	0	0	0	1	0	1
TMEM9	0	0	1	0	0	1
AGAP4	0	1	0	0	0	1
NUDT18	0	0	0	0	1	1
CNNM1	0	0	0	0	1	1
CNNM2	0	0	0	0	1	1
ARNT	0	0	0	1	0	1
UNC80	0	1	0	0	0	1
STX7	0	1	0	0	0	1
SLC23A1	1	0	0	0	0	1
POLR1C	0	0	0	1	0	1
SLAMF1	0	0	0	0	1	1
POLA2	0	0	0	0	1	1
PHF10	0	1	0	0	0	1
PYHIN1	0	0	1	0	0	1
EZH1	0	1	0	0	0	1
SLC5A1	0	0	1	0	0	1
SLC5A5	1	0	0	0	0	1
SLC5A7	0	0	0	1	0	1
SLC5A8	1	0	0	0	0	1
PNLIPRP1	0	0	1	0	0	1
RB1	0	0	1	0	0	1
RPE	0	0	0	1	0	1
ZBTB1	0	0	1	0	0	1
CDC42EP5	0	0	0	0	1	1
MGAT3	0	1	0	0	0	1
PDCD1LG2	1	0	0	0	0	1
CCNB1	0	1	0	0	0	1
VAMP5	1	0	0	0	0	1
FEZ2	0	0	0	0	1	1
CSTF1	0	0	1	0	0	1
MMP8	0	0	0	1	0	1
BOLA1	0	0	0	0	1	1
APBA2BP	0	0	0	1	0	1
POU2F1	0	0	0	1	0	1
SLC6A1	1	0	0	0	0	1
NDUFB9	0	0	0	0	1	1
NDUFB6	0	0	0	1	0	1
KRT32	0	1	0	0	0	1
KRT36	0	1	0	0	0	1
IL22	1	0	0	0	0	1
HNRPCL1	0	0	0	1	0	1
GPR35	0	0	0	1	0	1
ATP6AP1	0	0	0	0	1	1
IRF2BP2	1	0	0	0	0	1
C9orf86	0	0	0	0	1	1
BRCA1	0	1	0	0	0	1
WNK4	0	0	1	0	0	1
NR2C2	0	0	0	0	1	1
TJP1	0	1	0	0	0	1
ACOT8	1	0	0	0	0	1
ACOT9	0	1	0	0	0	1
USP33	0	0	0	1	0	1
USP34	1	0	0	0	0	1
ADCY2	0	0	0	1	0	1
PLD3	0	0	0	1	0	1
RNF183	0	0	0	0	1	1
RHAG	0	0	0	1	0	1
PNLIP	0	1	0	0	0	1
DOCK9	0	1	0	0	0	1
SRP19	0	1	0	0	0	1
RHOC	0	0	0	0	1	1
C12orf5	0	1	0	0	0	1
XRCC6	0	1	0	0	0	1
GDPD2	0	0	1	0	0	1
DCAF12L1	0	1	0	0	0	1
SMURF2	0	1	0	0	0	1
SCNN1G	0	1	0	0	0	1
SYT13	0	1	0	0	0	1
JUP	1	0	0	0	0	1
JMJD1B	1	0	0	0	0	1
JMJD1C	0	0	1	0	0	1
IL28RA	1	0	0	0	0	1
EHBP1	0	0	0	1	0	1
BCCIP	0	0	0	1	0	1
TP53INP1	1	0	0	0	0	1
AMN1	1	0	0	0	0	1
RWDD2	1	0	0	0	0	1
MRPS28	0	0	1	0	0	1
MRPS21	0	0	0	1	0	1
FGF22	0	1	0	0	0	1
OR5AT1	0	1	0	0	0	1
PHF1	0	0	0	0	1	1
LCMT1	1	0	0	0	0	1
NDST3	0	0	0	0	1	1
RPP30	0	0	0	1	0	1
ZNF31	0	1	0	0	0	1
FLJ21839	0	0	0	1	0	1
ZHX1	0	0	1	0	0	1
LIG1	0	0	0	0	1	1
C1orf9	0	0	0	1	0	1
LOC390641	0	0	0	0	1	1
PLA2G2A	0	0	0	1	0	1
RARRES3	0	0	0	0	1	1
LOC400301	0	1	0	0	0	1
PPIH	0	1	0	0	0	1
SLC35D3	0	0	1	0	0	1
SLC35D1	0	0	0	0	1	1
HIBCH	0	0	0	1	0	1
C14orf4	0	0	0	0	1	1
HS3ST4	0	0	0	1	0	1
NR1D2	0	1	0	0	0	1
YES1	0	0	1	0	0	1
KYNU	0	0	0	1	0	1
SMARCA4	0	0	0	1	0	1
STAM2	0	0	0	0	1	1
FAH	0	0	1	0	0	1
KCNS1	1	0	0	0	0	1
LOC391025	0	0	0	0	1	1
CYP4A22	1	0	0	0	0	1
KERA	0	0	0	1	0	1
C17orf64	0	0	1	0	0	1
KRT10	0	1	0	0	0	1
OSR1	0	0	1	0	0	1
SLCO2A1	1	0	0	0	0	1
TP53BP1	0	0	0	1	0	1
GTPBP3	0	0	0	0	1	1
TP53BP2	0	0	0	1	0	1
PCDHA7	1	0	0	0	0	1
PRDM9	0	1	0	0	0	1
FRAG1	0	0	0	0	1	1
BCL3	0	1	0	0	0	1
MAN2B1	0	0	1	0	0	1
LYPLA1	0	0	0	1	0	1
CCS	0	0	0	1	0	1
LYRM1	0	0	1	0	0	1
AKT3	0	1	0	0	0	1
ICA1	0	0	0	0	1	1
LOC391807	0	0	0	0	1	1
KIAA0664	1	0	0	0	0	1
CHML	0	1	0	0	0	1
A4GNT	0	0	0	0	1	1
ZP4	0	0	0	1	0	1
OAS2	1	0	0	0	0	1
ENTPD4	0	0	0	1	0	1
ENTPD1	0	1	0	0	0	1
KRT23	0	0	0	0	1	1
SPAG4	0	0	1	0	0	1
KRT24	0	0	0	0	1	1
ENTPD8	0	0	0	0	1	1
KLHL7	0	0	1	0	0	1
KLHL4	0	1	0	0	0	1
GPR22	0	0	0	1	0	1
PI3	1	0	0	0	0	1
SERPINB5	1	0	0	0	0	1
PNLDC1	0	1	0	0	0	1
GSK3B	0	0	0	1	0	1
UBD	0	0	0	1	0	1
ATP8B2	0	0	0	1	0	1
ATP8B4	0	0	0	0	1	1
ELP3	0	0	1	0	0	1
METAP1	0	0	0	1	0	1
ZFP14	0	1	0	0	0	1
CLCA3	0	0	0	1	0	1
AMH	1	0	0	0	0	1
UBAP1	0	0	0	0	1	1
KBTBD3	0	1	0	0	0	1
LANCL2	0	1	0	0	0	1
LANCL3	0	1	0	0	0	1
GUCY1A2	0	0	0	0	1	1
LZTS1	0	0	1	0	0	1
SMC1A	0	0	0	1	0	1
SIRT4	0	0	0	0	1	1
VCL	1	0	0	0	0	1
SERPINB12	0	0	0	1	0	1
SGTA	0	1	0	0	0	1
TRIM47	0	1	0	0	0	1
TRIM44	1	0	0	0	0	1
MTNR1A	0	0	0	1	0	1
LOC389727	0	1	0	0	0	1
HADH	0	0	0	0	1	1
PEX3	0	0	1	0	0	1
RBM25	0	1	0	0	0	1
HTLF	1	0	0	0	0	1
NCF2	0	1	0	0	0	1
RFWD2	0	0	1	0	0	1
ACF	0	0	0	1	0	1
NCF4	0	0	1	0	0	1
NEB	0	0	0	1	0	1
HNRPUL1	0	0	0	1	0	1
ATP5J	0	1	0	0	0	1
ME3	0	0	0	0	1	1
GAD1	0	1	0	0	0	1
GPR144	0	0	0	0	1	1
TBC1D9	0	1	0	0	0	1
MPZL3	0	0	1	0	0	1
TRMT5	1	0	0	0	0	1
FGF10	1	0	0	0	0	1
FGF16	1	0	0	0	0	1
COL9A1	0	0	0	1	0	1
MECR	0	0	0	1	0	1
ZNF521	0	0	1	0	0	1
SEMA3E	0	0	0	1	0	1
STEAP2	0	0	0	1	0	1
RPS19	0	1	0	0	0	1
CNTNAP1	0	0	0	1	0	1
RIPK2	0	0	0	1	0	1
RIPK5	0	0	0	0	1	1
DSCAM	0	0	0	1	0	1
LEPRE1	0	0	0	1	0	1
DERA	1	0	0	0	0	1
FEZF1	0	0	1	0	0	1
UBQLN2	0	1	0	0	0	1
BLZF1	0	0	0	0	1	1
C1GALT1	0	0	0	1	0	1
TF	0	1	0	0	0	1
TSSC4	0	1	0	0	0	1
NAT1	0	0	0	1	0	1
KCNJ12	1	0	0	0	0	1
KCNJ11	0	1	0	0	0	1
TFAM	1	0	0	0	0	1
RRAGC	0	0	0	1	0	1
RRAGB	0	0	0	1	0	1
TXNL1	0	0	0	1	0	1
MAN1C1	0	0	0	1	0	1
HM13	0	0	1	0	0	1
PTPRT	0	0	0	0	1	1
PTPRS	0	1	0	0	0	1
ACTN4	0	1	0	0	0	1
GLYAT	0	0	0	1	0	1
PTPRO	0	0	1	0	0	1
UBL5	1	0	0	0	0	1
FALZ	0	1	0	0	0	1
PHYHIPL	0	0	1	0	0	1
CPM	0	0	0	1	0	1
KIAA0256	0	1	0	0	0	1
GAPVD1	0	1	0	0	0	1
SGPL1	0	0	1	0	0	1
CYP2C9	0	0	0	0	1	1
GYPB	0	0	1	0	0	1
TAS2R8	0	0	0	1	0	1
HNRPDL	0	1	0	0	0	1
HES5	0	0	0	0	1	1
TNFSF13	1	0	0	0	0	1
TNFSF15	0	0	1	0	0	1
RAB6B	0	0	0	1	0	1
PUM2	0	0	0	1	0	1
SFXN5	0	0	0	1	0	1
APOBEC3C	0	0	1	0	0	1
MAGEE1	1	0	0	0	0	1
C12orf30	0	0	0	1	0	1
SERPINE1	0	0	0	0	1	1
SOX18	0	0	0	1	0	1
PANK4	0	0	0	0	1	1
SOX14	0	0	0	0	1	1
ZFP28	0	0	0	1	0	1
CHRAC1	0	0	1	0	0	1
SARS	1	0	0	0	0	1
LMX1B	0	0	0	0	1	1
MCCC2	0	0	0	1	0	1
MCCC1	0	0	1	0	0	1
2'-PDE	0	0	0	0	1	1
NBEAL1	0	0	1	0	0	1
SLC22A4	0	0	0	0	1	1
SLC22A6	0	0	0	1	0	1
SLC22A1	0	0	0	0	1	1
SLC22A3	1	0	0	0	0	1
EFCAB5	0	1	0	0	0	1
HES1	0	0	1	0	0	1
DNA2L	0	0	0	1	0	1
ACSM2	0	0	0	0	1	1
KLHL20	0	0	0	1	0	1
TNFRSF10A	0	1	0	0	0	1
FH	0	0	0	1	0	1
IGSF8	1	0	0	0	0	1
CLCA1	0	0	0	0	1	1
DONSON	0	0	0	0	1	1
LOC402687	0	0	0	0	1	1
ASPH	0	0	0	0	1	1
PCDHB13	0	1	0	0	0	1
RBM10	0	0	0	1	0	1
PLCL2	1	0	0	0	0	1
MVD	1	0	0	0	0	1
ALDH9A1	0	0	0	0	1	1
MXRA7	0	0	1	0	0	1
ATP6V0D1	0	0	0	0	1	1
GPR151	0	1	0	0	0	1
GPR155	0	0	0	1	0	1
ABCA7	0	1	0	0	0	1
ABCA5	0	0	0	1	0	1
HTR3B	0	0	1	0	0	1
CCBL1	0	1	0	0	0	1
VAV3	0	0	0	1	0	1
PSMD9	1	0	0	0	0	1
COX5A	0	1	0	0	0	1
SH2D3C	0	1	0	0	0	1
ZNF19	0	0	0	1	0	1
SGMS1	0	1	0	0	0	1
MYOC	0	0	0	1	0	1
GPATC1	0	0	0	1	0	1
EPS15	0	0	0	0	1	1
PPFIA2	0	0	0	1	0	1
ACAA2	0	0	0	1	0	1
ERAL1	0	0	0	1	0	1
APOL2	0	0	0	1	0	1
HSD17B7	0	1	0	0	0	1
AARSL	1	0	0	0	0	1
ARIH2	0	0	0	1	0	1
ITGB7	0	1	0	0	0	1
TTLL2	0	0	0	1	0	1
LOC344167	1	0	0	0	0	1
SCN8A	0	0	0	0	1	1
HGS	0	1	0	0	0	1
AOC2	0	0	0	0	1	1
LCP2	0	0	1	0	0	1
ST6GALNAC5	0	1	0	0	0	1
PRMT5	0	0	0	0	1	1
NMUR2	0	0	1	0	0	1
ATP4A	0	0	0	0	1	1
C14orf108	0	0	0	1	0	1
MBD1	0	0	0	1	0	1
COL11A1	0	0	0	1	0	1
ZFPM2	1	0	0	0	0	1
TSPAN12	0	0	1	0	0	1
HPS4	0	0	0	1	0	1
SLC25A14	0	0	0	0	1	1
ROS1	0	0	0	1	0	1
CHRFAM7A	0	0	0	0	1	1
SCAP2	0	1	0	0	0	1
LBP	0	0	0	1	0	1
LBR	0	0	0	1	0	1
NFE2L3	0	1	0	0	0	1
NFE2L1	1	0	0	0	0	1
SLC12A5	0	0	0	0	1	1
SLC12A4	0	0	1	0	0	1
SLC12A6	0	0	0	1	0	1
SPIN2	0	0	0	1	0	1
C17orf46	0	1	0	0	0	1
EXT2	0	0	1	0	0	1
MCHR2	0	0	0	1	0	1
LPA	0	1	0	0	0	1
ALDH1L1	0	1	0	0	0	1
ZNF280B	0	0	1	0	0	1
GNG7	0	1	0	0	0	1
VIT	1	0	0	0	0	1
MMAA	0	1	0	0	0	1
DDAH1	0	0	1	0	0	1
CYB5R3	0	0	0	0	1	1
FUS	1	0	0	0	0	1
SPTAN1	0	0	1	0	0	1
SLC29A3	0	0	0	0	1	1
SMARCE1	0	1	0	0	0	1
COX6B1	0	1	0	0	0	1
RNGTT	0	1	0	0	0	1
ARL4A	0	0	0	1	0	1
CCDC126	0	0	0	1	0	1
TTLL3	0	0	0	1	0	1
TRAF3IP3	0	1	0	0	0	1
MKL1	0	0	0	1	0	1
RAB11A	0	0	0	1	0	1
DERL1	0	0	0	0	1	1
ITPKC	0	0	0	0	1	1
STK24	1	0	0	0	0	1
FIGF	1	0	0	0	0	1
TMED5	0	0	0	1	0	1
SMYD5	0	0	1	0	0	1
DLAT	0	0	1	0	0	1
ZWILCH	0	1	0	0	0	1
GALNT6	0	0	0	0	1	1
GALNT7	0	0	0	1	0	1
MRFAP1	0	0	1	0	0	1
NR6A1	0	0	0	0	1	1
DGAT2L4	0	1	0	0	0	1
IRF6	0	1	0	0	0	1
DGAT2L3	0	0	0	1	0	1
MAOA	1	0	0	0	0	1
NEIL2	0	0	0	1	0	1
FABP6	0	0	0	1	0	1
NHLH1	0	0	0	0	1	1
PGAM1	1	0	0	0	0	1
GABRA6	0	1	0	0	0	1
CBX3	0	1	0	0	0	1
NLRP7	0	1	0	0	0	1
NLRP2	1	0	0	0	0	1
C1orf156	1	0	0	0	0	1
CST6	0	0	1	0	0	1
DUSP8	0	0	0	1	0	1
CSTB	0	1	0	0	0	1
CKS2	0	0	0	0	1	1
ANKRD26P1	0	0	0	0	1	1
MAS1	0	0	0	0	1	1
MGC42638	1	0	0	0	0	1
TAAR5	0	0	0	1	0	1
TRIT1	0	0	1	0	0	1
TAAR2	1	0	0	0	0	1
FAM55C	1	0	0	0	0	1
RAD52	0	1	0	0	0	1
ERCC3	1	0	0	0	0	1
ERCC6	0	1	0	0	0	1
ASAH3	0	0	0	1	0	1
PBX4	0	0	0	0	1	1
TNNI3	0	1	0	0	0	1
MED18	0	0	1	0	0	1
INTS3	0	0	0	0	1	1
LSM8	0	0	1	0	0	1
SLC9A5	0	0	0	1	0	1
PSME4	0	0	1	0	0	1
SLC9A6	0	0	0	1	0	1
LSM2	1	0	0	0	0	1
MTSS1	0	0	0	0	1	1
CTNS	0	1	0	0	0	1
SLA	0	1	0	0	0	1
DCBLD2	0	0	0	0	1	1
TOPBP1	0	0	0	1	0	1
CLEC4D	0	0	0	1	0	1
CLEC4A	0	1	0	0	0	1
LOC441868	1	0	0	0	0	1
NCDN	0	1	0	0	0	1
CACNG4	1	0	0	0	0	1
MUSK	0	1	0	0	0	1
TM7SF4	0	1	0	0	0	1
APOC2	0	0	0	1	0	1
RAPGEF2	0	0	0	1	0	1
ATP2C1	0	0	0	1	0	1
ZNF354C	0	0	0	1	0	1
UBXD4	1	0	0	0	0	1
UBXD2	0	0	0	0	1	1
RORA	0	1	0	0	0	1
PARK2	0	1	0	0	0	1
GNPDA2	0	0	0	1	0	1
UGT2B7	0	0	0	1	0	1
MFI2	0	0	0	1	0	1
CDK5R2	0	1	0	0	0	1
LOC390859	0	0	0	1	0	1
ADMR	0	1	0	0	0	1
SMUG1	0	0	0	0	1	1
RSPO2	1	0	0	0	0	1
NIN	0	1	0	0	0	1
CPB2	1	0	0	0	0	1
NMBR	0	1	0	0	0	1
KPNA3	0	0	1	0	0	1
HDAC11	1	0	0	0	0	1
FRS3	0	0	0	1	0	1
FRS2	0	0	0	1	0	1
CRTC1	0	1	0	0	0	1
CRH	0	1	0	0	0	1
EIF5A	0	0	0	1	0	1
RP11-45J16.2	0	0	0	1	0	1
PCDHB3	0	0	1	0	0	1
PPP4R1L	0	0	0	0	1	1
PCDHB7	0	0	0	1	0	1
TRPM1	0	0	0	0	1	1
DHRS10	0	1	0	0	0	1
GRLF1	0	0	0	0	1	1
LOC121006	1	0	0	0	0	1
INSM2	0	0	0	0	1	1
SULT2B1	1	0	0	0	0	1
TBC1D15	0	0	1	0	0	1
C11orf63	0	1	0	0	0	1
TFDP1	1	0	0	0	0	1
C11orf61	0	1	0	0	0	1
HARSL	0	0	0	1	0	1
CD6	0	0	0	1	0	1
CCR7	0	0	0	0	1	1
CCR8	0	1	0	0	0	1
EHMT1	0	0	1	0	0	1
ADIPOR2	0	1	0	0	0	1
SEC23A	0	1	0	0	0	1
CHRNB1	0	0	0	1	0	1
CHRNB3	0	1	0	0	0	1
ICAM5	0	1	0	0	0	1
ICAM1	0	0	0	0	1	1
SLC8A3	0	0	0	0	1	1
BCL7C	0	0	0	0	1	1
BLR1	0	0	0	0	1	1
OCLN	0	0	1	0	0	1
TYW1	0	1	0	0	0	1
SGK3	0	0	1	0	0	1
GALNT10	0	0	0	1	0	1
CAPSL	0	0	0	1	0	1
CDS2	0	0	0	1	0	1
SRP68	0	0	0	1	0	1
LOC442370	0	0	0	0	1	1
CDH10	0	0	0	0	1	1
ANTXR2	0	0	1	0	0	1
CDH18	0	0	0	1	0	1
CYCS	0	0	0	1	0	1
MAP2K4	1	0	0	0	0	1
TEAD2	0	0	0	1	0	1
PTPN23	0	0	0	0	1	1
ATP5G1	0	0	0	0	1	1
WNT2B	0	1	0	0	0	1
PKN3	0	0	1	0	0	1
HSPB8	0	0	1	0	0	1
SUCLG2	0	0	0	0	1	1
SUCLG1	0	0	0	1	0	1
NUMB	0	1	0	0	0	1
ALDOB	0	0	1	0	0	1
TAF7L	0	1	0	0	0	1
THG1L	0	1	0	0	0	1
OSGEPL1	0	0	0	1	0	1
EBPL	0	0	1	0	0	1
ABCC8	0	1	0	0	0	1
TOM1L2	0	0	1	0	0	1
ABCC1	0	0	0	1	0	1
DNAH12	0	1	0	0	0	1
PSMF1	0	0	0	0	1	1
ZNF79	0	0	0	0	1	1
AVIL	0	0	0	1	0	1
ITSN2	0	0	0	0	1	1
ZFP1	0	1	0	0	0	1
XCL2	0	0	0	0	1	1
MYCBP2	0	0	0	1	0	1
ZNF662	0	1	0	0	0	1
HK3	1	0	0	0	0	1
T	0	0	0	1	0	1
TDP1	0	0	0	1	0	1
GFRA4	0	1	0	0	0	1
CINP	0	0	0	0	1	1
AIFL	0	0	0	1	0	1
PCMT1	0	0	0	0	1	1
SLC25A37	0	0	0	0	1	1
DNM1	0	0	1	0	0	1
SLC25A32	0	0	0	1	0	1
CPA2	0	1	0	0	0	1
CPA6	0	0	0	1	0	1
OSM	0	0	0	0	1	1
CTNNBL1	0	0	0	1	0	1
LNX2	0	0	0	0	1	1
SCN2A2	0	1	0	0	0	1
GYS2	0	1	0	0	0	1
OR7C2	0	0	0	1	0	1
ZNF324B	0	1	0	0	0	1
TAF3	0	1	0	0	0	1
TAF1	0	1	0	0	0	1
BTBD7	0	0	1	0	0	1
RTN4RL1	0	0	1	0	0	1
AIF1	0	0	0	1	0	1
EHD3	0	1	0	0	0	1
C6orf192	0	0	0	1	0	1
TUBA1	0	0	1	0	0	1
NR2E3	0	0	0	0	1	1
STOM	0	0	0	1	0	1
ABL1	1	0	0	0	0	1
NPLOC4	0	1	0	0	0	1
IKZF2	0	0	1	0	0	1
TMED4	1	0	0	0	0	1
PDCD8	0	0	0	0	1	1
TCF20	0	0	0	1	0	1
CECR1	0	0	0	1	0	1
SLC6A12	0	0	1	0	0	1
GCAT	0	0	0	0	1	1
TNNI3K	0	1	0	0	0	1
IFNA8	0	0	0	0	1	1
RGS13	0	0	0	1	0	1
RGS11	0	0	1	0	0	1
IFNA1	0	0	0	1	0	1
PGPEP1	0	0	1	0	0	1
SMU1	0	1	0	0	0	1
HSP90AA1	0	0	0	0	1	1
CD53	0	0	0	1	0	1
MYCL2	0	0	1	0	0	1
RAB39B	0	1	0	0	0	1
IL12B	0	1	0	0	0	1
IL12A	1	0	0	0	0	1
CD164	0	0	0	1	0	1
LEPREL1	0	0	1	0	0	1
NNAT	0	0	1	0	0	1
ELF1	0	1	0	0	0	1
UGT1A6	0	1	0	0	0	1
UGT1A3	0	1	0	0	0	1
ANKRD5	0	0	0	0	1	1
STAM	1	0	0	0	0	1
TATDN2	0	1	0	0	0	1
LRP10	0	1	0	0	0	1
LRP11	0	0	1	0	0	1
LRP12	0	1	0	0	0	1
PDIA5	0	0	0	1	0	1
RAB3D	0	0	0	1	0	1
NFIB	0	1	0	0	0	1
ATPBD3	0	1	0	0	0	1
SLC7A11	0	0	0	1	0	1
CWH43	0	1	0	0	0	1
SIGLEC8	0	0	0	0	1	1
SPATA3	0	0	1	0	0	1
SPATA6	1	0	0	0	0	1
FOLR3	1	0	0	0	0	1
Genes Represented by Top Hairpins in Each Replicate
Replicate 1	Replicate 2	Replicate 3	Replicate 4
HSPA4L	PCDHB2	PLIN2	CHFR
DUS4L	SARS2	TP53RK	ZNF93
ITGB1BP1	ANXA6	LNX2	CYBASC3
ITM2B	HSF1	ESD	ZFP28
DBNL	NCOA2	ITFG1	RBM10
