# Supplementary material for: The Master Regulator of the Cellular Stress Response (HSF1) Is Critical for Orthopoxvirus Infection
Source: PLoS Pathog. 2014 Feb 6;10(2):e1003904. doi: 10.1371/journal.ppat.1003904 (PMC3916389; doi:10.1371/journal.ppat.1003904)
Supplement: Table S2 — Biological Process GO terms for the candidate genes. GO terms overrepresented in candidate host genes annotated using Panther. (XLSX) [file ppat.1003904.s004.xlsx]

## Sheet: Sheet1
Biological process	# genes	% gene hit against total # genes	% gene hit against total # process hits
cell communication (GO:0007154)	477	0.294	0.122
cellular process (GO:0009987)	632	0.389	0.161
localization (GO:0051179)	14	0.009	0.004
transport (GO:0006810)	320	0.197	0.082
cellular component organization (GO:0016043)	109	0.067	0.028
apoptosis (GO:0006915)	100	0.062	0.026
system process (GO:0003008)	248	0.153	0.063
reproduction (GO:0000003)	99	0.061	0.025
response to stimulus (GO:0050896)	180	0.111	0.046
regulation of biological process (GO:0050789)	7	0.004	0.002
homeostatic process (GO:0042592)	23	0.014	0.006
developmental process (GO:0032502)	272	0.167	0.069
generation of precursor metabolites and energy (GO:0006091)	46	0.028	0.012
metabolic process (GO:0008152)	832	0.512	0.212
cell cycle (GO:0007049)	170	0.105	0.043
immune system process (GO:0002376)	256	0.158	0.065
cell adhesion (GO:0007155)	136	0.084	0.035
