# Supplementary material for: The Master Regulator of the Cellular Stress Response (HSF1) Is Critical for Orthopoxvirus Infection
Source: PLoS Pathog. 2014 Feb 6;10(2):e1003904. doi: 10.1371/journal.ppat.1003904 (PMC3916389; doi:10.1371/journal.ppat.1003904)
Supplement: Table S4 — Genes that validated as necessary for VACV infection in the secondary screen. Hits were either validated with more than 1 hairpin in one replicate, or were validated in more than one replicate. (XLSX) [file ppat.1003904.s006.xlsx]

## Sheet: Table S4
HITS	Entrez Gene Name	Location
ANKRD17	ankyrin repeat domain 17	Nucleus
ARL4D	ADP-ribosylation factor-like 4D	Nucleus
ATP8B1	ATPase, aminophospholipid transporter, class I, type 8B, member 1	Plasma Membrane
BUB3	BUB3 mitotic checkpoint protein	Nucleus
CACNA1C	calcium channel, voltage-dependent, L type, alpha 1C subunit	Plasma Membrane
CCR9	chemokine (C-C motif) receptor 9	Plasma Membrane
CES1	carboxylesterase 1	Cytoplasm
CNGB3	cyclic nucleotide gated channel beta 3	Plasma Membrane
COPB2	coatomer protein complex, subunit beta 2 (beta prime)	Cytoplasm
CST6	cystatin E/M	Extracellular Space
CTTN	cortactin	Plasma Membrane
DBNL	drebrin-like	Cytoplasm
DUS4L	dihydrouridine synthase 4-like (S. cerevisiae)	Other
DUSP12	dual specificity phosphatase 12	Nucleus
EED	embryonic ectoderm development	Nucleus
FARP1	FERM, RhoGEF (ARHGEF) and pleckstrin domain protein 1 (chondrocyte-derived)	Plasma Membrane
HSF1	heat shock transcription factor 1	Nucleus
HSPA4L	heat shock 70kDa protein 4-like	Cytoplasm
IFT27	intraflagellar transport 27 homolog (Chlamydomonas)	Extracellular Space
ITGB1BP1	integrin beta 1 binding protein 1	Plasma Membrane
ITM2B	integral membrane protein 2B	Plasma Membrane
JAG1	jagged 1	Extracellular Space
MBL2	mannose-binding lectin (protein C) 2, soluble	Extracellular Space
NAA20	N(alpha)-acetyltransferase 20, NatB catalytic subunit	Cytoplasm
OGT	O-linked N-acetylglucosamine (GlcNAc) transferase	Cytoplasm
PYHIN1	pyrin and HIN domain family, member 1	Nucleus
RPS5	ribosomal protein S5	Other
SKI	v-ski sarcoma viral oncogene homolog (avian)	Nucleus
SMYD5	SMYD family member 5	Other
TAP1	transporter 1, ATP-binding cassette, sub-family B (MDR/TAP)	Cytoplasm
TNPO3	transportin 3	Cytoplasm
TTLL1	tubulin tyrosine ligase-like family, member 1	Extracellular Space
ZFP28	ZFP28 zinc finger protein	Nucleus
ZNF354A	zinc finger protein 354A	Nucleus
