# Supplementary material for: The Master Regulator of the Cellular Stress Response (HSF1) Is Critical for Orthopoxvirus Infection
Source: PLoS Pathog. 2014 Feb 6;10(2):e1003904. doi: 10.1371/journal.ppat.1003904 (PMC3916389; doi:10.1371/journal.ppat.1003904)
Supplement: Table S5 — The host genes upregulated during VACV infection at 6 hpi. Read counts included for all timepoints. (XLSX) [file ppat.1003904.s007.xlsx]

## Sheet: Upregulated Genes
	Read Value (Hour Post Infection)					log2 Fold Change	log10 Abundance
Gene	0	0.5	2	6	18	6 hpi	6 hpi	HSF1 Target
ABCB6	10.3445	15.4277	31.026	26.0904	62.625	1.33465	1.2156	unknown
ABCC5	230.683	255.068	208.697	607.777	671.124	1.39763	2.57338	unknown
ABCG2	180.383	200.649	286.351	378.731	93.8297	1.07011	2.41726	unknown
ABHD3	104.932	84.3242	150.923	231.325	145.838	1.14047	2.19256	yes
ACAA1	18.5458	20.4202	39.7232	45.3665	31.421	1.29054	1.46249	unknown
ACRC	21.2795	24.9135	35.3746	80.5171	36.6216	1.91983	1.61693	unknown
ACTG1	3446.09	3753.31	7695.11	9758.28	4368.94	1.50167	3.76335	unknown
ACTG1P9	14.7185	13.9299	19.2226	29.492	10.6218	1.00269	1.31878	unknown
ACTL8	14.1718	10.4351	33.5109	51.036	15.8207	1.84849	1.42965	unknown
ADAMTSL5	10.8913	11.4336	6.79791	24.9565	41.8222	1.19624	1.21713	unknown
AFG3L1P	105.478	113.281	177.636	218.852	286.261	1.05301	2.18166	unknown
AGAP6	26.2003	28.9075	35.3746	102.061	130.236	1.96178	1.71358	unknown
AHRR	59.005	56.8655	93.77	137.212	177.043	1.21749	1.95414	unknown
AHSA1	378.851	418.821	564.039	1359.55	1040.39	1.84342	2.85593	yes
AHSA2	372.837	401.348	416.187	815.279	1149.6	1.12875	2.74141	unknown
AK4	204.439	243.086	211.803	433.157	374.676	1.08322	2.47361	unknown
AKAP12	47.5234	45.3828	81.3455	121.337	31.421	1.35231	1.88045	unknown
AKAP5	10.3445	15.4277	17.3589	23.8226	31.421	1.20346	1.19585	unknown
ALS2CL	14.1718	21.4187	14.2528	44.2326	36.6216	1.64209	1.39858	unknown
AMH	31.121	21.918	49.0416	107.731	291.462	1.79147	1.7627	unknown
ANGPTL4	35.495	30.4052	48.4204	104.329	83.4281	1.55545	1.78429	unknown
ANKRD13D	38.2287	52.8715	66.436	103.195	197.846	1.43265	1.79802	unknown
ANLN	1243.8	1369.39	1424.44	3080.79	3495.19	1.30855	3.29171	unknown
ANP32E	850.692	773.289	1076.55	1790.43	2507.03	1.07359	3.09136	unknown
ANXA3	379.398	478.731	708.164	896.919	489.094	1.24127	2.76592	unknown
AOC2	13.625	14.9284	12.3891	37.4293	161.441	1.45791	1.35377	unknown
AOC3	16.3588	8.43809	19.8439	70.3121	125.035	2.10371	1.53039	unknown
AP1G2	21.2795	22.9165	18.6014	43.0987	36.6216	1.01818	1.48121	unknown
AP1S3	61.192	68.3482	74.512	146.283	119.834	1.25735	1.97594	unknown
APOE	28.3872	31.4037	49.6628	69.1782	223.851	1.28507	1.64655	unknown
ARHGAP11B	14.7185	10.9344	13.6315	34.0276	99.0305	1.20907	1.34985	unknown
ARHGAP19	90.7163	100.799	101.225	210.915	374.676	1.21723	2.1409	unknown
ARID3B	42.6027	28.9075	20.4651	86.1866	197.846	1.01652	1.78244	unknown
ARNT2	2.68968	8.93735	13.0103	38.5632	57.4242	3.84172	1.00794	unknown
ARRDC3	83.6086	58.8625	237.274	483.049	811.548	2.53045	2.30312	unknown
ATAD3B	81.4216	78.3332	144.711	241.53	327.868	1.56872	2.14686	unknown
ATG14	137.19	118.273	148.438	293.689	359.073	1.09812	2.3026	unknown
ATHL1	21.8263	18.4232	14.874	55.5715	73.0265	1.34828	1.54192	unknown
ATP13A3	1192.41	1276.53	1896.57	3195.32	3432.78	1.42208	3.29047	unknown
ATP8B3	21.8263	16.4262	20.4651	48.7682	73.0265	1.15987	1.51356	unknown
AXL	311.055	330.954	329.215	624.785	1222.42	1.00619	2.64428	unknown
BAG3	519.911	535.646	644.178	2112.45	1841.32	2.02258	3.02036	yes
BDP1	876.389	785.271	915.654	1788.16	2080.56	1.02883	3.09755	unknown
BNIP3	136.643	156.216	172.045	310.697	764.74	1.1851	2.31396	unknown
BTN2A3P	26.747	15.9269	31.6472	66.9104	57.4242	1.32285	1.62638	unknown
BZW1	1815.15	2011.43	2791.76	4076.35	2897.09	1.16719	3.43459	unknown
C11orf84	53.5376	38.8925	63.3299	185.969	197.846	1.79644	1.99905	unknown
C17orf67	24.0133	27.4097	27.9199	51.036	171.842	1.08768	1.54416	unknown
C1orf51	3.7833	1.44813	1.82765	28.3581	31.421	2.90605	1.01527	unknown
C1RL-AS1	55.7246	57.3647	64.5723	144.015	239.453	1.36983	1.95223	unknown
C4orf21	90.1695	81.3287	119.24	218.852	359.073	1.27924	2.14761	unknown
C7orf43	13.625	20.9195	26.6774	37.4293	36.6216	1.45791	1.35377	unknown
C7orf53	7.61073	7.93882	3.69158	32.8937	67.8258	2.1117	1.19927	unknown
C8orf59	36.5884	43.885	52.769	73.7138	57.4242	1.01055	1.71545	unknown
C8orf73	32.7612	29.906	26.6774	82.7849	93.8297	1.33738	1.71666	unknown
CA9	46.4299	26.9105	50.9053	100.927	249.855	1.12019	1.8354	unknown
CACYBP	2008.15	2258.06	2890.54	5344.04	2330.2	1.41206	3.51533	yes
CAP2	77.5944	93.3107	81.3455	178.032	161.441	1.19811	2.07016	yes
CCDC150	93.45	86.8205	102.467	193.906	171.842	1.05309	2.12909	unknown
CCDC157	13.0783	16.9254	21.0863	32.8937	21.0205	1.33064	1.31683	unknown
CCDC17	1.59605	0.45188	0.585904	21.5548	31.421	3.75543	0.768295	unknown
CCDC19	3.7833	2.44671	16.1165	27.2243	21.0205	2.84718	1.00641	unknown
CCDC62	10.8913	14.4292	9.28289	63.5088	57.4242	2.54378	1.41996	unknown
CCDC84	92.9032	103.296	127.316	361.722	733.535	1.96108	2.2632	unknown
CCDC93	434.072	382.875	429.233	891.25	1638.48	1.03789	2.79378	unknown
CCNG2	18.5458	11.9329	8.0404	44.2326	187.445	1.25402	1.45699	unknown
CCNL1	907.554	1125.76	1244.28	1850.52	2907.49	1.02788	3.11258	unknown
CCNT2	179.836	167.2	191.303	384.4	712.731	1.09593	2.41983	unknown
CCT6P3	56.2713	54.3692	58.36	115.668	135.436	1.03952	1.90675	unknown
CD101	13.0783	11.4336	8.0404	34.0276	26.2206	1.37953	1.32419	unknown
CD44	699.791	672.44	703.194	1447.99	1108	1.04906	3.00287	unknown
CDH10	88.5293	86.8205	86.3153	242.664	57.4242	1.45473	2.16605	unknown
CDK11A	72.6737	80.3302	96.2549	149.685	260.257	1.04242	2.01828	unknown
CDKN1B	233.417	173.191	200	628.187	1123.6	1.42829	2.58311	unknown
CELSR3	28.934	29.906	56.4964	86.1866	177.043	1.5747	1.69842	unknown
CENPQ	140.47	129.756	193.166	282.35	286.261	1.00722	2.29919	unknown
CEP135	122.974	114.778	176.393	327.706	244.654	1.41404	2.30265	unknown
CGA	9.79777	22.9165	28.5411	37.4293	1	1.93364	1.28217	unknown
CHMP2B	224.122	273.54	328.594	473.978	286.261	1.08053	2.51312	unknown
CHORDC1	457.582	471.742	854.774	1970.71	3073.92	2.10662	2.97755	yes
CHRNA3	6.5172	7.93882	11.1466	35.1615	52.2235	2.43167	1.18006	unknown
CHRND	22.373	17.924	30.4048	87.3205	47.0228	1.96456	1.64542	unknown
CHST15	22.9198	25.4127	19.8439	55.5715	31.421	1.27775	1.55253	unknown
CKS2	574.586	568.097	801.348	1176.99	832.351	1.03451	2.91506	unknown
CLCF1	10.3445	6.94029	31.6472	23.8226	52.2235	1.20346	1.19585	unknown
CLCN6	22.373	14.4292	21.7076	45.3665	78.2273	1.01987	1.50323	unknown
CLDN15	15.812	17.4247	27.9199	45.3665	140.637	1.5206	1.42786	unknown
CLK1	296.293	236.595	541.054	1762.08	5117.86	2.57218	2.85887	unknown
CLK2	145.938	156.216	244.728	655.4	494.295	2.16702	2.49034	unknown
CLK3	185.303	179.681	126.695	413.881	723.133	1.15933	2.44238	unknown
CLK4	83.6086	79.3317	142.847	311.831	379.876	1.89904	2.20809	unknown
CLSTN3	106.025	107.29	148.438	258.538	494.295	1.28597	2.21897	unknown
CMYA5	2.14286	0.45188	3.07029	22.6887	192.646	3.40436	0.843402	unknown
CNEP1R1	17.4523	21.918	38.4807	38.5632	31.421	1.14381	1.41401	unknown
CNPY2	25.6535	26.9105	34.7534	54.4376	62.625	1.08545	1.57252	unknown
COL7A1	20.186	36.3962	40.3444	61.241	104.231	1.60114	1.54605	unknown
CORO6	10.8913	14.9284	11.7678	22.6887	47.0228	1.0588	1.19644	unknown
CPOX	137.19	149.227	177.015	329.973	171.842	1.26618	2.3279	unknown
CRABP2	35.495	29.4067	45.9355	74.8477	62.625	1.07634	1.71217	unknown
CRISPLD2	16.3588	28.9075	107.437	53.3037	15.8207	1.70417	1.47025	unknown
CRY2	57.3648	52.8715	81.3455	179.166	151.039	1.64306	2.00595	unknown
CTSK	4.87688	9.93587	6.17666	23.8226	41.8222	2.2883	1.03257	unknown
DCBLD2	115.867	150.225	177.636	303.894	109.432	1.3911	2.27334	unknown
DDX39B	315.429	360.908	483.901	960.417	3162.34	1.60635	2.74068	unknown
DDX47	3.7833	11.4336	14.2528	23.8226	192.646	2.65461	0.97743	unknown
DDX5	3583.33	4228.1	6000.4	7700.27	7848.31	1.10361	3.7204	unknown
DEDD2	38.7754	29.906	24.8137	85.0527	151.039	1.13321	1.75912	unknown
DFFB	20.186	27.4097	21.0863	41.9648	52.2235	1.05582	1.46397	unknown
DGKE	110.399	97.3047	134.771	314.099	509.898	1.50849	2.27002	unknown
DGKH	16.3588	10.9344	13.0103	54.4376	47.0228	1.73454	1.47483	unknown
DHX9	2153.04	2399.34	3890.09	4740.81	2449.82	1.13876	3.50445	unknown
DIP2A	95.0902	90.8145	81.3455	213.182	296.663	1.16472	2.15344	unknown
DIP2B	266.768	263.056	330.458	675.81	613.915	1.34103	2.62798	unknown
DKK1	48.0701	147.23	282.623	251.735	343.47	2.38869	2.04141	unknown
DLEU2	17.999	26.9105	27.9199	36.2954	36.6216	1.01187	1.40755	unknown
DNA2	86.889	105.293	134.15	224.521	93.8297	1.36961	2.14511	unknown
DNAH1	27.2938	31.903	35.3746	69.1782	36.6216	1.34175	1.63802	unknown
DNAJA1	3280.98	4035.38	6214.72	12090.7	6797.74	1.8817	3.79923	yes
DNAJA4	5.42365	8.93735	7.41916	23.8226	21.0205	2.13499	1.05564	unknown
DNAJB1	1166.71	1309.48	1620.75	2436.74	6111.22	1.06251	3.22689	yes
DNAJB4	1019.09	1084.32	1510.17	2268.93	3630.41	1.15473	3.18202	unknown
DNAJC25	259.661	291.014	351.579	602.107	884.36	1.21339	2.59704	unknown
DNAJC27	10.8913	12.4322	13.0103	40.8309	57.4242	1.90649	1.32403	unknown
DNASE1	20.186	18.9225	20.4651	70.3121	145.838	1.80042	1.57604	unknown
DOCK10	33.308	35.3977	24.1925	117.936	67.8258	1.82406	1.7971	unknown
DOK3	9.25101	9.43661	22.3288	21.5548	36.6216	1.22033	1.14987	unknown
DUSP6	88.5293	123.765	186.954	195.04	67.8258	1.13954	2.11861	unknown
E2F3	231.777	258.063	348.473	466.04	593.112	1.00772	2.51675	unknown
EARS2	74.8606	77.3347	83.2091	163.291	99.0305	1.12517	2.04361	unknown
ECM1	7.61073	4.44391	11.1466	21.5548	10.6218	1.5019	1.10749	unknown
EDN1	46.4299	149.227	70.1634	178.032	171.842	1.93901	1.95865	unknown
EEF1D	841.944	813.728	1147.99	1745.07	1669.69	1.05149	3.08355	unknown
EGR1	359.168	511.183	354.064	2028.54	13699.3	2.49771	2.93124	unknown
EIF2AK2	920.676	899.599	1112.58	1979.79	1664.49	1.10458	3.13036	unknown
EIF2C3	68.2997	50.3753	89.4214	142.881	182.244	1.06486	1.9947	unknown
EIF4A1	34.4015	46.3813	51.5265	79.3832	182.244	1.20636	1.71815	unknown
EIF4G2	8156.3	8964.48	12723.3	16986.8	8878.08	1.05843	4.0708	unknown
EIF5	1501.32	1646.48	1929.5	3261.08	2231.38	1.11912	3.34492	unknown
EMP1	40.9624	40.3902	60.2237	108.864	156.24	1.41016	1.82464	unknown
ENGASE	89.076	70.3452	75.7544	274.413	463.09	1.62324	2.19408	unknown
ENO4	6.5172	8.43809	8.0404	21.5548	67.8258	1.72569	1.0738	unknown
ENSG00000148824_protein_coding	19.6393	18.9225	27.9199	41.9648	36.6216	1.09544	1.45801	unknown
ENSG00000180015_pseudogene	20.186	27.909	20.4651	40.8309	21.0205	1.01631	1.45802	unknown
ENSG00000185864_protein_coding	51.3506	52.3722	60.8449	150.818	255.056	1.55436	1.9445	unknown
ENSG00000210184_Mt_tRNA	22.9198	30.4052	21.7076	48.7682	83.4281	1.08935	1.52417	unknown
ENSG00000210195_Mt_tRNA	15.2653	18.9225	15.4952	34.0276	31.421	1.15645	1.35777	unknown
ENSG00000214106_protein_coding	9.25101	9.93587	13.6315	24.9565	21.0205	1.43173	1.18169	unknown
ENSG00000214776_pseudogene	7.61073	7.93882	5.5554	22.6887	31.421	1.57587	1.11862	unknown
ENSG00000215158_pseudogene	11.438	17.4247	39.7232	28.3581	78.2273	1.30992	1.25551	unknown
ENSG00000223749_lincRNA	12.5315	12.9314	14.2528	28.3581	26.2206	1.1782	1.27534	unknown
ENSG00000224186_protein_coding	17.999	15.9269	31.6472	41.9648	31.421	1.22126	1.43907	unknown
ENSG00000224411_pseudogene	82.5151	77.834	177.015	266.475	151.039	1.69127	2.1711	unknown
ENSG00000224660_lincRNA	21.2795	20.4202	33.5109	74.8477	83.4281	1.81449	1.60107	unknown
ENSG00000224906_pseudogene	8.15749	11.4336	12.3891	22.6887	10.6218	1.47578	1.13368	unknown
ENSG00000225616_pseudogene	48.0701	49.3768	85.6941	102.061	73.0265	1.08622	1.84537	unknown
ENSG00000226210_pseudogene	21.8263	29.906	34.1321	66.9104	36.6216	1.61616	1.58224	unknown
ENSG00000226318_pseudogene	0.504049	0.949108	2.44898	22.6887	1	5.49227	0.529141	unknown
ENSG00000227671_pseudogene	29.4807	26.9105	42.2081	80.5171	104.231	1.44952	1.68771	unknown
ENSG00000229344_pseudogene	114.226	142.736	203.106	301.626	421.483	1.40087	2.26862	unknown
ENSG00000230124_antisense	20.7328	15.4277	17.9802	47.6343	62.625	1.20009	1.49729	unknown
ENSG00000230551_processed_transcript	81.4216	78.3332	137.877	275.546	951.971	1.75881	2.17547	unknown
ENSG00000230606_lincRNA	49.7103	79.831	91.9063	134.944	130.236	1.44074	1.9133	unknown
ENSG00000230913_pseudogene	10.8913	15.4277	31.6472	34.0276	10.6218	1.64353	1.28446	unknown
ENSG00000230916_pseudogene	9.25101	10.4351	16.1165	27.2243	135.436	1.55721	1.20057	unknown
ENSG00000231466_pseudogene	11.438	11.9329	11.1466	37.4293	73.0265	1.71033	1.31578	unknown
ENSG00000232015_pseudogene	15.812	24.4142	26.6774	48.7682	31.421	1.62492	1.44356	unknown
ENSG00000232593_lincRNA	16.9055	18.4232	36.6171	57.8393	26.2206	1.77455	1.49513	unknown
ENSG00000234170_lincRNA	4.87688	7.93882	9.28289	21.5548	15.8207	2.14398	1.01084	unknown
ENSG00000234747_antisense	9.25101	7.93882	17.9802	45.3665	21.0205	2.29394	1.31146	unknown
ENSG00000234771_antisense	23.4665	20.4202	42.8293	53.3037	88.6289	1.18363	1.5486	unknown
ENSG00000236255_lincRNA	57.3648	46.8805	56.4964	150.818	192.646	1.39458	1.96855	unknown
ENSG00000237240_protein_coding	17.999	16.4262	16.1165	38.5632	83.4281	1.0993	1.42071	unknown
ENSG00000237399_antisense	8.15749	6.44102	11.7678	20.4209	5.42562	1.32385	1.11082	unknown
ENSG00000237973_pseudogene	5940.34	6506.67	9510.34	16473.2	22790.4	1.4715	3.99529	unknown
ENSG00000238266_lincRNA	9.25101	17.924	21.7076	44.2326	187.445	2.25743	1.30597	unknown
ENSG00000240399_pseudogene	7.06397	4.44391	21.7076	26.0904	36.6216	1.88497	1.13276	unknown
ENSG00000241478_pseudogene	14.7185	24.9135	22.3288	41.9648	10.6218	1.51155	1.39538	unknown
ENSG00000242086_processed_transcript	20.7328	16.9254	21.7076	53.3037	93.8297	1.36232	1.52171	unknown
ENSG00000242588_pseudogene	13.0783	13.4307	35.3746	41.9648	130.236	1.68201	1.36972	unknown
ENSG00000244921_pseudogene	24.0133	18.4232	23.5712	51.036	5.42562	1.08768	1.54416	unknown
ENSG00000246451_processed_transcript	7.61073	9.93587	13.0103	38.5632	78.2273	2.34112	1.2338	unknown
ENSG00000247982_lincRNA	6.5172	5.44247	7.41916	24.9565	10.6218	1.93709	1.10562	unknown
ENSG00000248103_lincRNA	10.8913	14.9284	12.3891	26.0904	36.6216	1.26034	1.22678	unknown
ENSG00000249044_processed_transcript	21.8263	19.921	35.9958	61.241	104.231	1.48843	1.56301	unknown
ENSG00000251639_pseudogene	16.9055	10.4351	19.2226	37.4293	114.633	1.14667	1.40062	unknown
ENSG00000251795_snoRNA	13.0783	13.4307	17.3589	29.492	57.4242	1.17315	1.29313	unknown
ENSG00000252447_snoRNA	2.68968	6.94029	8.66165	21.5548	52.2235	3.0025	0.881623	unknown
ENSG00000255248_processed_transcript	9.25101	8.93735	38.4807	46.5004	78.2273	2.32956	1.31682	unknown
ENSG00000255753_pseudogene	20.186	11.4336	6.17666	41.9648	93.8297	1.05582	1.46397	unknown
ENSG00000256356_pseudogene	5.97043	12.4322	19.8439	29.492	5.42562	2.30442	1.12286	unknown
ENSG00000256967_antisense	7.06397	5.94175	11.7678	27.2243	36.6216	1.94634	1.142	unknown
ENSG00000257242_protein_coding	2.14286	7.43956	13.6315	26.0904	10.6218	3.60591	0.873737	unknown
ENSG00000257285_antisense	1.04939	1.44813	3.69158	65.7765	109.432	5.96995	0.919504	unknown
ENSG00000257671_processed_transcript	43.1494	58.3632	70.1634	109.998	244.654	1.35007	1.83818	unknown
ENSG00000258056_antisense	11.9848	4.9432	9.28289	26.0904	31.421	1.12231	1.24756	unknown
ENSG00000259562_pseudogene	27.2938	23.915	27.9199	72.5799	156.24	1.411	1.64844	unknown
ENSG00000259583_antisense	7.06397	5.94175	20.4651	40.8309	47.0228	2.53111	1.23002	unknown
ENSG00000259612_pseudogene	13.0783	22.9165	24.8137	29.492	21.0205	1.17315	1.29313	unknown
ENSG00000259820_lincRNA	23.4665	21.918	70.7846	98.6594	156.24	2.07185	1.68229	unknown
ENSG00000260054_lincRNA	34.4015	39.3917	39.7232	70.3121	73.0265	1.0313	1.6918	unknown
ENSG00000260121_antisense	7.61073	8.93735	15.4952	48.7682	21.0205	2.67983	1.28478	unknown
ENSG00000260257_lincRNA	15.2653	16.9254	19.8439	34.0276	26.2206	1.15645	1.35777	unknown
ENSG00000260884_processed_transcript	9.79777	3.94462	10.5254	29.492	93.8297	1.5898	1.23042	unknown
ENSG00000261050_sense_overlapping	8.70425	9.43661	8.66165	26.0904	36.6216	1.58372	1.17811	unknown
ENSG00000261326_lincRNA	8.15749	1.44813	12.3891	24.9565	10.6218	1.61322	1.15437	unknown
ENSG00000261355_sense_overlapping	30.5742	28.4082	22.95	75.9816	223.851	1.31333	1.68303	unknown
ENSG00000261505_antisense	40.9624	35.3977	60.2237	99.7933	405.881	1.28464	1.80574	unknown
ENSG00000261553_processed_transcript	1.04939	1.44813	10.5254	39.697	312.265	5.24141	0.809848	unknown
ENSG00000261584_lincRNA	9.25101	8.43809	10.5254	34.0276	47.0228	1.87902	1.24901	unknown
ENSG00000262194_lincRNA	17.999	23.4157	19.2226	57.8393	78.2273	1.68413	1.50874	unknown
ENSG00000262902_pseudogene	13.0783	14.4292	21.7076	27.2243	47.0228	1.05772	1.27575	unknown
ENSG00000263013_sense_intronic	5.97043	11.9329	27.9199	37.4293	62.625	2.64826	1.17461	unknown
ENSG00000263235_sense_overlapping	3.2365	6.44102	6.79791	41.9648	99.0305	3.69668	1.06648	unknown
ENSG00000266937_3prime_overlapping_ncrna	9.25101	12.4322	9.28289	22.6887	57.4242	1.29429	1.161	unknown
ENSG00000267169_antisense	8.70425	3.44533	4.93414	20.4209	47.0228	1.23026	1.1249	unknown
ENSG00000267244_processed_transcript	8.70425	12.9314	8.66165	20.4209	10.6218	1.23026	1.1249	unknown
ENSG00000267519_lincRNA	31.121	24.4142	65.8148	94.1238	785.543	1.59667	1.73338	unknown
ENSG00000267523_antisense	5.97043	5.44247	6.79791	29.492	36.6216	2.30442	1.12286	unknown
ESF1	652.224	709.385	860.986	1393.56	1087.19	1.09534	2.97926	unknown
EWSR1	1857.8	2020.41	3145.86	4436.93	5658.75	1.25597	3.45804	unknown
EYA3	118.6	159.212	137.256	248.333	93.8297	1.06617	2.23456	unknown
F3	87.4358	97.3047	173.287	327.706	515.099	1.9061	2.22859	unknown
FAAH	9.79777	18.4232	17.3589	22.6887	1	1.21145	1.17347	unknown
FAM160B2	36.5884	37.894	34.1321	96.3916	161.441	1.39752	1.77369	unknown
FAM193B	69.3932	53.87	51.5265	163.291	405.881	1.23458	2.02714	unknown
FAM217A	7.61073	12.4322	11.1466	27.2243	52.2235	1.83879	1.15819	unknown
FAM3C	154.139	199.651	263.986	421.819	213.449	1.45239	2.40652	unknown
FBXL6	36.5884	37.894	38.4807	75.9816	78.2273	1.05426	1.72203	unknown
FBXL8	7.06397	11.4336	8.0404	21.5548	41.8222	1.60946	1.0913	unknown
FGFR1OP	143.751	169.696	203.106	307.295	426.684	1.09606	2.32258	unknown
FHL1	10.3445	11.4336	29.1623	23.8226	10.6218	1.20346	1.19585	unknown
FKBP11	50.2571	47.879	51.5265	139.479	364.274	1.47265	1.92285	unknown
FLRT1	4.87688	6.94029	6.79791	23.8226	62.625	2.2883	1.03257	unknown
FLVCR1	183.663	217.125	255.91	417.283	473.492	1.18397	2.44223	unknown
FN1	19.6393	19.921	22.3288	44.2326	5.42562	1.17137	1.46943	unknown
FNIP1	179.289	180.679	202.485	395.739	567.107	1.14226	2.42548	unknown
FOS	166.167	363.904	291.32	568.091	2704.66	1.77349	2.48748	unknown
FOSL1	237.791	295.507	541.054	655.4	743.936	1.46268	2.59635	unknown
FSD1L	108.759	72.8415	95.0125	236.994	473.492	1.12372	2.2056	unknown
FSD2	29.4807	26.9105	33.5109	58.9732	182.244	1.00029	1.6201	unknown
FST	7.06397	5.94175	11.1466	20.4209	31.421	1.5315	1.07956	unknown
FSTL1	65.0192	69.3467	87.5577	132.676	5.42562	1.02897	1.96792	unknown
FUBP3	481.092	446.28	616.222	998.969	1227.62	1.05413	2.84089	unknown
GABRE	104.385	101.299	160.863	573.76	619.116	2.45853	2.38868	unknown
GCFC1	622.153	640.488	1010.7	1451.39	2423.81	1.2221	2.97784	unknown
GDAP1	46.4299	41.888	55.2539	97.5255	31.421	1.07073	1.82796	unknown
GIGYF1	267.315	212.631	241.001	723.434	1498.06	1.43632	2.64321	unknown
GNRH1	4.33009	2.94602	9.90413	20.4209	78.2273	2.23758	0.973286	unknown
GOLGA8A	283.171	327.459	333.564	775.593	2028.55	1.45363	2.67084	unknown
GOLIM4	1167.8	1122.76	1698.4	2339.23	863.556	1.00223	3.21822	unknown
GPR125	250.913	301.997	320.518	507.994	213.449	1.01763	2.55269	unknown
GUSBP4	16.3588	19.4217	17.9802	43.0987	47.0228	1.39758	1.42411	unknown
H19	14.7185	11.4336	17.3589	38.5632	57.4242	1.38959	1.37702	unknown
H2AFY	554.356	629.005	880.244	1163.38	613.915	1.06944	2.90476	unknown
HARS2	155.779	135.747	183.227	312.965	192.646	1.0065	2.344	unknown
HCFC2	13.0783	15.4277	15.4952	29.492	67.8258	1.17315	1.29313	unknown
HELLS	571.852	604.542	753.514	1148.64	1003.98	1.00622	2.90873	unknown
HELZ	120.787	112.781	114.892	244.931	811.548	1.01991	2.23553	unknown
HERC2P2	42.6027	38.3932	36.6171	94.1238	145.838	1.14362	1.80157	unknown
HERC4	514.991	557.613	437.309	1189.46	1560.47	1.20769	2.89358	unknown
HES1	56.2713	34.3992	189.439	189.371	218.65	1.75074	2.0138	unknown
HIAT1	437.9	499.201	657.223	1025.05	556.706	1.22702	2.82606	unknown
HIST1H2AB	0.504049	1	3.07029	30.6259	47.0228	5.92505	0.594281	unknown
HIST1H2AD	1	1	2.44898	21.5548	21.0205	4.42994	0.666772	unknown
HIST1H2AE	19.0925	27.4097	17.9802	49.9021	177.043	1.38609	1.48949	unknown
HIST1H2AH	1	0.45188	1.20639	26.0904	140.637	4.70545	0.70824	unknown
HIST1H2AM	1.04939	0.45188	2.44898	26.0904	67.8258	4.63589	0.718709	unknown
HIST1H2BC	9.25101	10.9344	11.7678	20.4209	52.2235	1.14236	1.13813	unknown
HIST1H2BG	2.68968	8.43809	9.28289	78.2493	93.8297	4.86257	1.16159	unknown
HIST1H3A	1	1	0.585904	46.5004	78.2273	5.53917	0.833728	unknown
HIST1H3B	4.33009	0.45188	2.44898	20.4209	83.4281	2.23758	0.973286	unknown
HIST1H3G	1.59605	0.949108	3.07029	24.9565	145.838	3.96684	0.800115	unknown
HIST1H4B	1.04939	0.45188	8.66165	85.0527	218.65	6.34073	0.975313	unknown
HIST1H4C	7.61073	2.94602	3.07029	35.1615	244.654	2.20789	1.21375	unknown
HIST1H4E	3.2365	1.9474	6.17666	132.676	348.671	5.35733	1.31643	unknown
HIST2H4A	3.2365	0.949108	6.79791	22.6887	62.625	2.80947	0.932942	unknown
HMGCR	266.768	269.047	370.216	583.965	265.458	1.13029	2.59626	unknown
HMGCS1	369.556	400.349	527.387	851.563	827.15	1.20432	2.74895	unknown
HMGN2P8	13.625	18.4232	17.9802	34.0276	21.0205	1.32044	1.33308	unknown
HNRNPH1	4403.44	5208.12	6440.85	9378.43	7983.53	1.09071	3.80796	unknown
HNRNPH2	317.616	347.928	564.039	674.676	697.129	1.08691	2.6655	unknown
HNRNPL	844.678	1006.94	1187.75	2039.88	1560.47	1.27201	3.11815	unknown
HNRNPM	2436.25	2564.1	3986.38	6329.39	3916.46	1.3774	3.59404	unknown
HNRNPU	8527.54	8648.95	13180.5	20916.9	17875.6	1.29447	4.12566	unknown
HNRPLL	138.83	128.258	158.999	308.429	296.663	1.15162	2.31582	unknown
HOOK3	75.4074	71.3437	55.8751	162.157	99.0305	1.10462	2.04368	unknown
HSP90AA1	5698.14	6526.64	11887.8	24344.7	11468.1	2.09504	4.07107	yes
HSP90AA6P	22.373	24.9135	43.4506	85.0527	26.2206	1.9266	1.63971	unknown
HSP90AB1	5718.37	6146.21	11269.7	16426.7	8149.96	1.52237	3.98641	yes
HSP90AB2P	107.665	175.188	288.835	351.517	182.244	1.70704	2.28901	unknown
HSP90AB3P	7.06397	11.4336	18.6014	20.4209	1	1.5315	1.07956	unknown
HSPA1A	135.003	150.724	508.129	2774.64	2044.15	4.36124	2.78677	yes
HSPA1B	250.366	301.498	959.14	2791.65	2964.7	3.47901	2.92222	yes
HSPA1L	39.8689	33.9	55.8751	111.132	135.436	1.47894	1.82324	yes
HSPA4	2596.45	2800.74	3009.81	6051.59	4446.95	1.22077	3.59812	yes
HSPA4L	278.797	293.011	319.897	816.413	551.505	1.55009	2.6786	yes
HSPA6	0.504049	1	4.31287	27.2243	41.8222	5.75519	0.568714	yes
HSPA8	11102.2	14694.9	28205.6	48966	15556	2.14094	4.36765	yes
HSPB1	271.142	261.059	291.942	810.743	561.906	1.5802	2.67104	yes
HSPB8	34.9482	41.888	42.8293	82.7849	41.8222	1.24415	1.73069	unknown
HSPD1	3694.31	4130.74	5576.72	7660.58	4608.17	1.05215	3.7259	unknown
HSPD1P1	151.952	178.682	257.774	425.22	1	1.4846	2.40516	unknown
HSPD1P10	144.297	156.216	214.909	337.911	151.039	1.2276	2.34403	unknown
HSPE1	390.879	434.298	644.799	1327.8	671.124	1.76424	2.85759	yes
HSPH1	886.231	1046.88	2013.36	7978.07	4675.79	3.17029	3.42472	yes
IFI44	20.186	28.4082	18.6014	43.0987	67.8258	1.09429	1.46976	unknown
IGFN1	20.7328	27.909	29.1623	55.5715	78.2273	1.42243	1.53075	unknown
IL1RAP	401.268	473.739	873.41	1198.53	421.483	1.57863	2.84104	unknown
IL6R	23.4665	21.918	28.5411	77.1155	177.043	1.71642	1.6288	yes
INSIG2	51.3506	57.3647	54.6327	128.141	353.872	1.31927	1.90912	unknown
ITGA2	182.023	206.64	229.819	505.727	374.676	1.47424	2.48202	unknown
JPX	42.6027	38.3932	54.0114	113.4	114.633	1.41241	1.84202	unknown
JUN	212.094	250.574	360.898	619.116	30045.6	1.54551	2.55915	unknown
KIAA0020	930.517	1063.35	1657.4	1944.64	1264.02	1.06339	3.12878	unknown
KIAA0664L3	13.0783	8.43809	13.6315	39.697	41.8222	1.60186	1.35765	unknown
KIAA1024	24.56	20.4202	25.4349	63.5088	52.2235	1.37064	1.59653	unknown
KIAA1244	14.1718	14.4292	10.5254	41.9648	114.633	1.56616	1.38716	unknown
KLRAP1	9.79777	14.9284	17.3589	23.8226	52.2235	1.28181	1.18406	unknown
KPNA5	116.413	128.258	140.362	246.065	213.449	1.07979	2.22853	unknown
LAMA4	12.5315	17.4247	14.874	26.0904	15.8207	1.05795	1.25724	unknown
LAMB4	25.6535	17.4247	24.1925	77.1155	47.0228	1.58786	1.64814	unknown
LCAT	22.373	17.924	17.9802	47.6343	57.4242	1.09024	1.51382	unknown
LDHAP7	36.0417	41.3887	52.1478	86.1866	57.4242	1.2578	1.74612	unknown
LDLR	430.792	472.74	512.477	996.702	1269.22	1.21017	2.81642	unknown
LEAP2	8.15749	2.94602	3.69158	27.2243	73.0265	1.73869	1.17326	unknown
LFNG	8.70425	12.9314	14.2528	23.8226	1	1.45254	1.15836	unknown
LIF	30.0275	33.4007	6.79791	61.241	208.248	1.02821	1.63228	unknown
LMO7	1321.44	1429.8	1728.84	2978.74	5939.59	1.17259	3.29754	unknown
LPAR2	8.70425	10.9344	8.0404	29.492	156.24	1.76053	1.20472	unknown
LPIN3	12.5315	17.924	17.3589	28.3581	47.0228	1.1782	1.27534	unknown
LRIG1	25.6535	30.9045	34.1321	57.8393	21.0205	1.17289	1.58568	unknown
LRP2BP	16.9055	16.9254	14.874	37.4293	57.4242	1.14667	1.40062	unknown
LRP5L	40.4157	26.4112	43.4506	108.864	218.65	1.42955	1.82172	unknown
LTB4R	15.812	12.9314	14.2528	39.697	93.8297	1.32801	1.39887	unknown
LUC7L	214.281	255.567	280.138	641.794	920.766	1.58261	2.56919	unknown
LY6G5B	19.0925	19.921	24.1925	52.1698	93.8297	1.45021	1.49914	unknown
LY6K	563.104	675.436	836.758	1466.13	1196.41	1.38054	2.95838	unknown
MAFG	89.076	90.3152	128.559	201.844	431.885	1.18013	2.12739	unknown
MAN2C1	180.383	177.185	219.879	441.095	894.761	1.29003	2.45036	unknown
MAP3K14	159.059	121.269	397.55	380.998	208.248	1.26022	2.39124	unknown
MAP3K6	67.753	65.3527	71.4058	149.685	177.043	1.14357	2.00305	unknown
MAP4K3	155.232	179.681	192.545	401.408	244.654	1.37064	2.39728	unknown
MAP4K5	253.646	289.017	356.549	557.886	515.099	1.13715	2.57539	unknown
MAPK15	8.70425	9.43661	11.1466	23.8226	36.6216	1.45254	1.15836	unknown
MAPK8	104.932	106.79	159.62	210.915	249.855	1.00721	2.17251	unknown
MAPK8IP3	63.379	60.3602	63.3299	189.371	463.09	1.57914	2.03963	unknown
MAPKBP1	68.8464	83.825	86.3153	166.693	145.838	1.27574	2.0299	unknown
MB21D1	225.216	232.601	298.154	572.626	416.282	1.34629	2.55523	unknown
MC1R	17.4523	23.915	32.8897	71.446	135.436	2.03344	1.54792	unknown
MCM3AP-AS1	40.4157	45.3828	44.693	87.3205	244.654	1.11141	1.77383	unknown
MCU	138.283	149.726	140.983	285.752	234.252	1.04714	2.29838	unknown
MED15	203.893	221.119	184.469	564.689	790.744	1.46965	2.53061	unknown
MED17	236.697	276.535	450.355	722.3	665.924	1.60955	2.61646	unknown
MEG3	9.79777	10.4351	8.0404	24.9565	73.0265	1.34889	1.19416	unknown
MEGF8	63.379	49.3768	68.9209	138.346	83.4281	1.1262	1.97146	unknown
MFSD2A	22.373	25.912	22.95	53.3037	36.6216	1.25248	1.53824	unknown
MICA	51.3506	60.8595	56.4964	166.693	125.035	1.69874	1.96623	unknown
MICAL1	13.0783	18.9225	10.5254	32.8937	67.8258	1.33064	1.31683	unknown
MICALL2	20.7328	29.4067	29.7835	104.329	156.24	2.33115	1.66753	unknown
MICB	83.6086	93.81	65.1935	180.3	145.838	1.10867	2.08912	unknown
MIR17HG	44.2429	65.852	104.952	131.542	218.65	1.57201	1.88245	unknown
MIR600HG	33.308	27.4097	40.9657	100.927	177.043	1.59938	1.76328	unknown
MMP12	8.15749	19.4217	39.102	44.2326	10.6218	2.43891	1.27865	unknown
MOB1B	130.629	126.76	135.392	273.279	431.885	1.0649	2.27632	unknown
MORF4L2	1817.34	1749.82	2543.89	4162.53	3952.87	1.19563	3.4394	unknown
MPHOSPH10	1170.54	1123.76	1556.14	2355.1	1773.71	1.00862	3.2202	unknown
MPP3	68.8464	80.3302	117.998	162.157	348.671	1.23594	2.02391	unknown
MRPL53	15.2653	15.9269	25.4349	30.6259	104.231	1.0045	1.3349	unknown
MSANTD2	39.3222	43.885	52.769	117.936	88.6289	1.58458	1.83314	unknown
MSLNL	3.2365	3.94462	10.5254	22.6887	10.6218	2.80947	0.932942	unknown
MSS51	11.9848	11.9329	11.7678	65.7765	62.625	2.45637	1.44835	unknown
MST1R	25.1068	19.4217	26.0562	79.3832	125.035	1.66076	1.64976	unknown
MT-CO1	19291.9	20398.3	26281	44287.6	63830.4	1.19891	4.46583	unknown
MT-CO2	15065	16944	22418.8	36586.2	48727.1	1.2801	4.37064	unknown
MTMR11	11.9848	11.4336	11.1466	35.1615	78.2273	1.55279	1.31235	unknown
MTND4P24	15.2653	19.921	26.0562	40.8309	41.8222	1.41941	1.39735	unknown
MYH15	15.812	9.43661	21.7076	52.1698	31.421	1.72219	1.4582	unknown
MYPN	273.329	313.48	456.567	754.049	894.761	1.46402	2.65704	unknown
MYSM1	795.471	661.457	1140.54	1618.07	2631.85	1.0244	3.05481	unknown
NAALAD2	6.5172	5.94175	9.90413	39.697	57.4242	2.60671	1.20641	unknown
NAP1L4P1	8.70425	5.44247	20.4651	21.5548	78.2273	1.30822	1.13664	unknown
NBPF10	129.535	125.762	130.422	292.555	515.099	1.17536	2.2893	unknown
NDRG1	280.984	316.975	356.549	793.735	1950.54	1.49817	2.67418	unknown
NDUFB8	9.79777	5.94175	11.1466	21.5548	161.441	1.13748	1.16234	unknown
NEAT1	1030.57	1063.85	1191.48	2377.78	12482.3	1.20617	3.19463	unknown
NEIL1	32.7612	24.9135	42.2081	91.856	145.838	1.48739	1.73923	unknown
NEU1	17.4523	20.9195	22.95	41.9648	10.6218	1.26576	1.43237	unknown
NFAT5	239.431	248.078	269.577	662.204	1212.01	1.46766	2.60009	unknown
NFKBID	5.42365	6.94029	13.6315	23.8226	36.6216	2.13499	1.05564	unknown
NFKBIZ	27.8405	47.879	28.5411	75.9816	270.658	1.44846	1.66269	unknown
NFXL1	163.98	125.762	180.742	342.446	395.479	1.06236	2.37469	unknown
NKTR	634.728	540.638	697.603	1275.64	2158.57	1.00701	2.95416	unknown
NME1-NME2	4.87688	11.4336	9.90413	23.8226	67.8258	2.2883	1.03257	unknown
NONO	1653.31	1568.59	2685.53	3390.35	3620.01	1.03607	3.3743	unknown
NOP58	1942.54	2048.37	3359.56	4559.39	3313.16	1.23089	3.47364	unknown
NOTCH3	7.61073	6.94029	9.90413	26.0904	5.42562	1.77741	1.14895	unknown
NPAS2	102.198	116.775	127.938	286.885	244.654	1.48911	2.23358	unknown
NPHP4	51.3506	50.8745	52.1478	123.605	161.441	1.26728	1.90129	unknown
NPIPL3	51.8973	61.858	69.5421	158.756	255.056	1.61308	1.95794	unknown
NPM1P9	15.2653	24.9135	25.4349	44.2326	67.8258	1.53486	1.41472	unknown
NR6A1	40.9624	40.3902	35.9958	147.417	333.069	1.84753	1.89047	unknown
NT5DC3	74.3139	128.757	117.377	150.818	161.441	1.02111	2.02476	unknown
NUP35	44.2429	55.3677	99.9823	90.7222	41.8222	1.03601	1.80178	unknown
NUPL1	452.115	485.721	668.405	942.275	1253.62	1.05946	2.81471	unknown
OCLN	10.3445	19.4217	9.90413	24.9565	15.8207	1.27055	1.20595	unknown
ORAOV1	54.0843	49.3768	63.9511	112.266	156.24	1.05364	1.89166	unknown
OTUD3	184.21	181.179	253.425	749.513	1498.06	2.0246	2.57005	unknown
P4HA1	611.218	623.014	601.934	1398.1	1087.19	1.19371	2.96587	unknown
PABPC4	2069.39	2349.92	4279.6	4367.76	2319.8	1.07769	3.47805	unknown
PAPOLG	118.6	110.784	206.833	322.036	338.27	1.44111	2.291	unknown
PAQR6	10.3445	8.93735	17.9802	21.5548	36.6216	1.05914	1.17413	unknown
PARD6B	52.4441	43.3857	52.1478	137.212	291.462	1.38755	1.92854	unknown
PARD6G	25.1068	22.4172	13.6315	52.1698	52.2235	1.05514	1.55861	unknown
PBLD	10.3445	8.43809	16.7377	21.5548	62.625	1.05914	1.17413	unknown
PDE10A	299.026	323.465	321.139	665.605	738.736	1.15439	2.64946	unknown
PDE3A	666.986	597.553	657.845	1444.59	608.714	1.11493	2.99193	unknown
PDK3	32.7612	39.891	48.4204	85.0527	104.231	1.37637	1.72252	unknown
PDLIM5	465.784	488.217	812.53	1034.12	1035.18	1.15067	2.84138	unknown
PDS5B	379.398	383.375	443.521	884.446	733.535	1.22106	2.76288	unknown
PDZD2	3.7833	5.44247	3.69158	29.492	26.2206	2.96261	1.02379	yes
PFKFB4	19.6393	10.9344	8.0404	57.8393	145.838	1.55831	1.52767	unknown
PHACTR2	244.352	216.126	300.018	544.279	296.663	1.15539	2.56192	unknown
PI4KAP2	6.5172	8.43809	11.1466	21.5548	47.0228	1.72569	1.0738	unknown
PIEZO1	868.735	780.278	1307.03	2214.5	2631.85	1.34999	3.14208	unknown
PIF1	39.8689	25.4127	39.7232	99.7933	239.453	1.32368	1.79987	unknown
PILRB	182.023	186.171	277.032	515.932	728.334	1.50306	2.48636	unknown
PKDCC	43.1494	31.903	109.301	170.095	291.462	1.97892	1.93283	unknown
PLAUR	160.7	201.149	303.745	428.622	234.252	1.41534	2.41904	unknown
PLK3	45.3364	52.3722	99.9823	117.936	57.4242	1.37926	1.86405	unknown
PLXNB1	34.4015	36.3962	39.102	87.3205	140.637	1.34385	1.73885	unknown
POLE4	83.0618	97.804	98.7398	172.362	47.0228	1.05319	2.07792	unknown
POLQ	435.166	374.887	395.687	912.794	764.74	1.06872	2.79951	unknown
POLR2B	1058.46	1050.87	1516.38	2293.87	2257.39	1.11583	3.19262	unknown
POMT1	26.747	29.4067	38.4807	167.827	223.851	2.64952	1.82607	unknown
PPAP2B	49.7103	57.864	103.71	104.329	130.236	1.06952	1.85743	unknown
PPFIA4	6.5172	8.43809	6.79791	31.7598	431.885	2.28488	1.15797	unknown
PPME1	273.876	255.068	326.109	662.204	676.325	1.27375	2.62927	unknown
PPTC7	291.372	338.442	380.777	625.919	801.146	1.10311	2.63048	unknown
PRAME	151.952	174.688	165.211	316.367	405.881	1.05798	2.34095	unknown
PRDM10	37.1352	45.3828	69.5421	100.927	182.244	1.44246	1.7869	unknown
PRDM15	241.618	197.654	207.455	566.957	702.33	1.23051	2.56834	unknown
PRR4	11.438	7.93882	13.0103	30.6259	26.2206	1.42091	1.27222	unknown
PRTG	213.187	177.185	290.078	579.429	717.932	1.44251	2.54588	unknown
PSMD1	448.834	451.772	705.679	970.622	322.667	1.11273	2.81957	unknown
PSMD12	534.127	581.078	816.258	1105.56	821.949	1.04952	2.88561	unknown
PSMD6-AS2	8.15749	7.43956	8.66165	81.651	145.838	3.32327	1.41176	unknown
PTBP2	160.7	129.257	180.121	332.241	1061.19	1.04786	2.36373	unknown
PTCH2	5.97043	6.94029	8.0404	22.6887	62.625	1.92607	1.06591	unknown
RAB11FIP1P1	13.625	12.4322	13.6315	30.6259	26.2206	1.16849	1.31021	unknown
RALGDS	76.5009	60.3602	70.7846	163.291	296.663	1.0939	2.04831	unknown
RAPGEFL1	4.87688	6.44102	6.17666	34.0276	15.8207	2.80268	1.10999	unknown
RARS	383.225	380.878	541.675	809.609	437.086	1.07903	2.74586	unknown
RBM14	206.08	201.149	262.744	415.015	593.112	1.00996	2.46605	unknown
RBM26	1007.06	947.027	1231.86	2343.76	2600.64	1.21868	3.18649	unknown
RBM27	416.03	386.869	518.068	921.865	1066.39	1.14787	2.7919	unknown
RBM3	1337.3	1273.54	2437.04	2738.36	1612.48	1.03399	3.28186	unknown
RBM5	134.456	97.804	151.544	310.697	801.146	1.20838	2.31046	unknown
RBP5	8.70425	9.43661	14.874	21.5548	47.0228	1.30822	1.13664	unknown
RC3H1	306.681	322.466	427.99	825.484	1284.83	1.4285	2.7017	unknown
REEP3	174.368	189.666	227.334	417.283	291.462	1.25889	2.43095	unknown
RFX3	21.2795	10.9344	11.1466	55.5715	67.8258	1.38488	1.53641	unknown
RHBDF1	16.3588	20.4202	20.4651	36.2954	156.24	1.14972	1.3868	unknown
RN7SL2	1	0.45188	1	20.4209	104.231	4.35198	0.655038	unknown
RNA5SP500	1	1	1	34.0276	223.851	5.08863	0.765916	unknown
RNF165	11.438	12.9314	16.1165	55.5715	119.834	2.28051	1.4016	unknown
RNU5E-1	0.504049	1	1	23.8226	941.569	5.56262	0.539731	unknown
RNU6-6	1	1	1	21.5548	161.441	4.42994	0.666772	unknown
RPL32P3	34.4015	41.888	41.5869	78.2493	291.462	1.18561	1.71503	unknown
RUSC1-AS1	16.3588	16.4262	17.9802	55.5715	104.231	1.76428	1.4793	unknown
RYR3	10.3445	7.43956	10.5254	48.7682	99.0305	2.23707	1.35142	unknown
SCARNA9	8.15749	7.43956	14.2528	32.8937	125.035	2.01161	1.21433	unknown
SCML2	176.009	170.195	182.606	383.266	483.893	1.1227	2.41452	unknown
SDHAP2	11.438	12.4322	14.2528	29.492	57.4242	1.36649	1.26403	unknown
SEMA4B	53.5376	40.8895	22.3288	145.149	109.432	1.43891	1.94524	unknown
SEMA4C	34.9482	27.4097	32.8897	80.5171	88.6289	1.20408	1.72466	unknown
SEPT5	8.15749	7.93882	8.66165	28.3581	10.6218	1.79757	1.18212	unknown
SERPINB5	234.51	282.027	391.338	606.643	67.8258	1.3712	2.57655	unknown
SERPINH1	767.587	837.193	758.483	1591.99	369.475	1.05243	3.04353	yes
SERTAD3	9.79777	10.9344	16.1165	31.7598	78.2273	1.69668	1.2465	unknown
SFMBT2	124.068	93.3107	218.016	251.735	197.846	1.02078	2.2473	unknown
SFXN5	21.2795	19.4217	29.1623	49.9021	21.0205	1.22963	1.51304	unknown
SLC12A2	178.196	190.664	306.851	363.99	78.2273	1.03044	2.40599	unknown
SLC16A4	11.438	9.43661	14.2528	32.8937	73.0265	1.52397	1.28773	unknown
SLC22A23	48.6169	56.3662	53.3902	100.927	171.842	1.05379	1.8454	unknown
SLC25A37	133.362	121.269	109.301	293.689	775.142	1.13894	2.29646	unknown
SLC25A45	13.625	19.921	22.3288	37.4293	41.8222	1.45791	1.35377	unknown
SLC2A1	242.711	214.628	360.277	557.886	582.71	1.20073	2.56582	unknown
SLC36A1	25.6535	30.9045	44.0718	57.8393	15.8207	1.17289	1.58568	unknown
SLC5A3	320.349	376.385	404.384	650.865	769.941	1.02271	2.65956	unknown
SLC6A6	117.507	107.789	91.2851	271.011	442.287	1.20561	2.25152	unknown
SLC7A6	105.478	113.281	239.137	232.459	333.069	1.14003	2.19475	unknown
SLC9A5	5.97043	6.94029	12.3891	23.8226	57.4242	1.99642	1.0765	unknown
SLCO1C1	7.61073	6.94029	4.93414	26.0904	21.0205	1.77741	1.14895	unknown
SLCO4A1	209.36	237.594	230.44	450.166	364.274	1.10447	2.48713	unknown
SNX16	31.6677	32.9015	31.6472	79.3832	88.6289	1.32582	1.70017	unknown
SOLH	124.068	102.796	122.346	359.454	608.714	1.53468	2.32465	unknown
SPATA5	46.9766	48.8775	50.2841	100.927	57.4242	1.1033	1.83794	unknown
SPG7	304.494	273.041	379.535	698.488	977.975	1.19782	2.66387	unknown
SPRY1	27.8405	37.894	27.9199	104.329	140.637	1.90588	1.73154	unknown
SPRY4	97.2772	102.297	147.196	195.04	177.043	1.0036	2.13907	unknown
SPTB	9.25101	4.9432	10.5254	26.0904	26.2206	1.49583	1.19133	unknown
SQLE	133.362	123.266	154.029	273.279	88.6289	1.03502	2.28082	unknown
SRRM1	864.908	737.842	1211.36	1948.04	2819.08	1.1714	3.11328	unknown
SRRM5	10.8913	19.921	19.8439	24.9565	31.421	1.19624	1.21713	unknown
ST6GALNAC4	20.186	27.909	27.2986	45.3665	26.2206	1.16827	1.48089	unknown
STAG1	398.534	365.402	432.96	1006.91	686.727	1.33716	2.80173	unknown
STAMBPL1	337.298	424.313	340.397	704.158	244.654	1.06187	2.68784	unknown
STARD4	71.0334	79.831	141.605	144.015	281.06	1.01965	2.00494	unknown
STARD9	73.2204	62.8565	82.5879	168.961	208.248	1.20637	2.04621	unknown
STAT5B	164.527	158.712	152.165	360.588	400.68	1.13203	2.38662	unknown
STIP1	938.718	995.455	1386.54	2764.44	2418.61	1.55822	3.20707	yes
STXBP4	32.7612	48.3783	36.6171	71.446	52.2235	1.12486	1.68467	unknown
SYNCRIP	1767.04	1890.61	2948.93	3686.29	2569.44	1.06084	3.40692	unknown
TAGLN	28.3872	34.3992	37.8595	64.6427	36.6216	1.18724	1.63182	unknown
TATDN2P2	7.61073	5.44247	17.9802	32.8937	36.6216	2.1117	1.19927	unknown
TBC1D8	166.714	171.194	129.18	353.785	697.129	1.0855	2.38536	unknown
TCIRG1	19.0925	25.4127	21.0863	51.036	31.421	1.41851	1.49437	unknown
TCP1	1083.06	1173.69	1620.13	2612.5	1352.44	1.27032	3.22585	yes
TEC	36.5884	51.873	38.4807	109.998	135.436	1.58802	1.80236	unknown
TERT	25.1068	22.4172	26.6774	68.0443	62.625	1.4384	1.61629	unknown
TFPI	267.862	310.984	476.446	640.66	265.458	1.25807	2.61727	unknown
TICRR	264.581	186.171	271.441	612.312	671.124	1.21056	2.60477	unknown
TM4SF1	5032.75	6798.73	15091.4	16315.6	25692.5	1.69683	3.9572	unknown
TMEM45A	92.9032	86.8205	111.786	232.459	182.244	1.32317	2.16719	unknown
TMEM86B	5.97043	7.43956	8.66165	35.1615	10.6218	2.55809	1.16104	unknown
TNFRSF10D	4.33009	12.4322	9.28289	34.0276	52.2235	2.97424	1.08416	unknown
TNPO2	473.985	460.758	620.571	1027.32	1243.22	1.11597	2.84373	unknown
TOP1	1815.15	1996.45	2393.55	4408.58	3542	1.28023	3.45161	unknown
TPCN2	13.0783	12.4322	20.4651	28.3581	41.8222	1.11659	1.28461	unknown
TPM3P9	9.79777	8.43809	19.8439	56.7054	88.6289	2.53296	1.37238	unknown
TRIB1	56.2713	85.822	103.71	212.049	317.466	1.91392	2.03836	unknown
TTC18	3.7833	6.44102	8.0404	32.8937	47.0228	3.12009	1.04749	unknown
TTC5	49.1636	44.8835	58.36	99.7933	62.625	1.02135	1.84537	unknown
TTN	24.56	25.912	32.8897	64.6427	125.035	1.39617	1.60037	unknown
TUBA1C	279.343	277.534	402.52	595.304	255.056	1.09159	2.61044	unknown
TUG1	627.073	667.448	1115.69	1500.15	3958.07	1.2584	2.98673	unknown
TWSG1	75.4074	90.8145	126.074	162.157	88.6289	1.10462	2.04368	unknown
U2AF2	776.882	786.768	1200.18	1883.4	2241.78	1.27758	3.08265	unknown
UBAP1L	11.438	8.93735	21.7076	40.8309	78.2273	1.83582	1.33467	unknown
UBASH3B	85.2488	114.279	140.983	222.254	145.838	1.38246	2.13877	unknown
UGCG	123.521	146.73	140.362	277.814	707.53	1.16936	2.26775	unknown
UHMK1	919.035	955.515	1325.66	1894.74	3089.52	1.04381	3.12044	unknown
UNKL	39.3222	36.3962	62.0874	87.3205	151.039	1.15098	1.76788	unknown
UTP20	785.083	815.226	1469.17	1908.35	868.757	1.28141	3.08779	unknown
VAMP1	15.2653	8.43809	35.3746	32.8937	21.0205	1.10756	1.35041	unknown
VPS36	200.612	221.119	317.412	416.149	327.868	1.05269	2.4608	unknown
VTRNA1-1	1.04939	1	1	90.7222	333.069	6.43383	0.989325	unknown
VTRNA1-2	1	0.45188	1.20639	75.9816	463.09	6.24758	0.940354	unknown
WBP1	11.438	17.4247	18.6014	26.0904	31.421	1.18968	1.23742	unknown
WDR37	100.558	114.279	181.984	229.057	203.047	1.18768	2.18118	unknown
WDR52	73.2204	49.876	52.769	162.157	182.244	1.14708	2.03728	unknown
WDR81	68.2997	68.3482	90.6639	168.961	67.8258	1.30674	2.0311	unknown
WDR90	126.801	94.3092	137.877	375.329	463.09	1.56558	2.33877	unknown
WNK4	8.15749	13.4307	10.5254	44.2326	125.035	2.43891	1.27865	unknown
XYLB	27.8405	24.4142	31.026	70.3121	88.6289	1.33659	1.64585	unknown
YJEFN3	48.6169	56.3662	58.36	117.936	348.671	1.27847	1.87922	unknown
ZBTB34	132.816	130.255	127.938	318.634	645.12	1.26248	2.31327	unknown
ZBTB37	6.5172	7.43956	14.2528	26.0904	31.421	2.00119	1.11527	unknown
ZBTB39	101.651	92.3122	117.377	204.111	286.261	1.00573	2.15849	unknown
ZBTB43	72.6737	59.861	94.3912	167.827	790.744	1.20747	2.04312	unknown
ZBTB48	30.5742	24.4142	32.8897	65.7765	93.8297	1.10526	1.65171	unknown
ZBTB49	15.2653	11.9329	27.9199	32.8937	26.2206	1.10756	1.35041	unknown
ZC3HAV1L	39.3222	30.4052	51.5265	88.4544	229.052	1.16959	1.77068	unknown
ZDHHC11	50.2571	75.3377	133.529	219.986	327.868	2.13001	2.0218	unknown
ZDHHC11B	18.5458	17.4247	31.6472	46.5004	83.4281	1.32615	1.46785	unknown
ZDHHC17	122.974	129.756	203.727	257.404	244.654	1.06568	2.25021	unknown
ZEB2	72.1269	80.3302	62.0874	145.149	327.868	1.00892	2.00996	unknown
ZGLP1	9.79777	7.93882	6.79791	20.4209	41.8222	1.05952	1.1506	unknown
ZGPAT	71.0334	77.3347	65.1935	157.622	151.039	1.1499	2.02454	unknown
ZIC5	110.399	121.768	159.62	236.994	359.073	1.10212	2.20885	unknown
ZNF107	43.1494	37.894	73.2695	99.7933	140.637	1.2096	1.81704	unknown
ZNF121	339.485	332.451	517.447	808.476	1742.5	1.25185	2.71924	unknown
ZNF136	42.0559	54.3692	75.7544	92.9899	135.436	1.14477	1.79613	unknown
ZNF14	17.4523	16.4262	37.8595	43.0987	26.2206	1.30423	1.43816	unknown
ZNF160	55.7246	54.8685	95.0125	239.262	478.693	2.10221	2.06246	unknown
ZNF169	12.5315	8.43809	10.5254	26.0904	26.2206	1.05795	1.25724	unknown
ZNF192	45.8831	43.885	57.7388	132.676	286.261	1.53187	1.89222	unknown
ZNF224	12.5315	17.924	21.7076	29.492	26.2206	1.23476	1.28385	unknown
ZNF234	21.2795	18.9225	27.2986	43.0987	93.8297	1.01818	1.48121	unknown
ZNF239	46.9766	43.3857	74.512	121.337	99.0305	1.36901	1.87794	unknown
ZNF250	13.625	10.4351	20.4651	31.7598	26.2206	1.22094	1.31811	unknown
ZNF267	9.79777	12.9314	26.0562	51.036	62.625	2.38099	1.3495	unknown
ZNF280B	13.625	8.93735	16.1165	55.5715	47.0228	2.02809	1.4396	unknown
ZNF326	884.59	947.527	1228.75	1962.78	1643.68	1.14981	3.11981	unknown
ZNF335	63.379	64.8535	114.892	139.479	286.261	1.13798	1.97323	unknown
ZNF337	14.7185	20.4202	21.0863	46.5004	78.2273	1.65961	1.41766	unknown
ZNF354B	17.4523	22.4172	21.7076	45.3665	109.432	1.37821	1.44929	unknown
ZNF431	22.9198	21.918	39.102	56.7054	130.236	1.30689	1.55692	unknown
ZNF432	35.495	37.3947	57.1176	81.651	52.2235	1.20186	1.73106	unknown
ZNF44	30.0275	28.9075	30.4048	77.1155	161.441	1.36074	1.68233	unknown
ZNF484	13.0783	15.9269	18.6014	45.3665	73.0265	1.79445	1.38664	unknown
ZNF519	13.625	9.93587	19.2226	39.697	57.4242	1.54277	1.36655	unknown
ZNF562	125.708	133.251	156.514	251.735	671.124	1.00183	2.25015	unknown
ZNF567	17.999	18.9225	40.3444	58.9732	93.8297	1.71214	1.51295	unknown
ZNF594	28.3872	15.4277	31.026	61.241	171.842	1.10925	1.62008	unknown
ZNF607	5.42365	5.44247	3.07029	23.8226	26.2206	2.13499	1.05564	unknown
ZNF654	33.8547	41.3887	34.1321	71.446	145.838	1.0775	1.6918	unknown
ZNF675	32.7612	29.4067	37.8595	89.5883	41.8222	1.45132	1.73381	unknown
ZNF692	128.988	132.751	118.619	271.011	593.112	1.07111	2.27177	unknown
ZNF708	7.61073	9.43661	17.3589	21.5548	21.0205	1.5019	1.10749	unknown
ZNF721	109.852	85.822	119.862	231.325	468.291	1.07435	2.20252	unknown
ZNF767	27.2938	19.921	49.0416	57.8393	99.0305	1.08348	1.59914	unknown
ZNF780B	14.1718	18.9225	40.9657	30.6259	93.8297	1.11173	1.31876	unknown
ZNF782	17.999	12.9314	32.8897	39.697	57.4242	1.14111	1.427	unknown
ZNF785	14.7185	9.93587	18.6014	29.492	88.6289	1.00269	1.31878	unknown
ZNF789	37.6819	44.3843	64.5723	89.5883	171.842	1.24944	1.76419	unknown
ZNF805	52.9908	52.8715	55.8751	107.731	234.252	1.02361	1.87827	unknown
ZNF841	28.3872	25.912	60.2237	73.7138	109.432	1.37669	1.66034	unknown
ZNF92	58.4583	61.3587	98.1186	180.3	275.859	1.62492	2.01142	unknown
ZNRD1-AS1	14.7185	12.9314	17.3589	31.7598	187.445	1.10957	1.33487	unknown
ZSCAN12	142.11	134.748	196.894	344.714	530.701	1.27839	2.34504	unknown
