# Supplementary material for: The Master Regulator of the Cellular Stress Response (HSF1) Is Critical for Orthopoxvirus Infection
Source: PLoS Pathog. 2014 Feb 6;10(2):e1003904. doi: 10.1371/journal.ppat.1003904 (PMC3916389; doi:10.1371/journal.ppat.1003904)
Supplement: Table S6 — Gene list of HSF1-regulated genes. HSF-1 regulated genes defined by at least a two-fold increase in expression and HSF1 bound to their promoters in multiple cell lines following a 42°C heat shock [21]. (XLSX) [file ppat.1003904.s008.xlsx]

## Sheet: HSF1-regulated genes
HSF1-Regulated Genes
ID	Entrez Gene Name
ABHD3	abhydrolase domain containing 3
ABTB2	ankyrin repeat and BTB (POZ) domain containing 2
AHSA1	AHA1, activator of heat shock 90kDa protein ATPase homolog 1 (yeast)
ALOXE3	arachidonate lipoxygenase 3
BAG3	BCL2-associated athanogene 3
BCL10	B-cell CLL/lymphoma 10
C9ORF3
CACYBP	calcyclin binding protein
CAP2	CAP, adenylate cyclase-associated protein, 2 (yeast)
CHORDC1	cysteine and histidine-rich domain (CHORD) containing 1
CLU	clusterin
COL2A1	collagen, type II, alpha 1
CRYAB	crystallin, alpha B
CSRP2	cysteine and glycine-rich protein 2
DCLRE1B	DNA cross-link repair 1B
DLC1	deleted in liver cancer 1
DNAJA1	DnaJ (Hsp40) homolog, subfamily A, member 1
DNAJB1	DnaJ (Hsp40) homolog, subfamily B, member 1
DNAJB2	DnaJ (Hsp40) homolog, subfamily B, member 2
DNAJB6	DnaJ (Hsp40) homolog, subfamily B, member 6
DUSP1	dual specificity phosphatase 1
FAM46A	family with sequence similarity 46, member A
FBXL14	F-box and leucine-rich repeat protein 14
FKBP4	FK506 binding protein 4, 59kDa
FLJ21865
GPN1	GPN-loop GTPase 1
HIBCH	3-hydroxyisobutyryl-CoA hydrolase
HSP90AA1	heat shock protein 90kDa alpha (cytosolic), class A member 1
HSP90AB1	heat shock protein 90kDa alpha (cytosolic), class B member 1
HSPA1A	heat shock 70kDa protein 1A
HSPA1B	heat shock 70kDa protein 1A
HSPA1L	heat shock 70kDa protein 1-like
HSPA4	heat shock 70kDa protein 4
HSPA4L	heat shock 70kDa protein 4-like
HSPA6	heat shock 70kDa protein 6 (HSP70B')
HSPA8	heat shock 70kDa protein 8
HSPB1	heat shock 27kDa protein 1
HSPE1	heat shock 10kDa protein 1 (chaperonin 10)
HSPH1	heat shock 105kDa/110kDa protein 1
IER5	immediate early response 5
IL6R	interleukin 6 receptor
JMJD6	jumonji domain containing 6
KIAA0895	KIAA0895
KLHL25	kelch-like family member 25
MITF	microphthalmia-associated transcription factor
MRPL18	mitochondrial ribosomal protein L18
NRG1	neuregulin 1
NUDC	nuclear distribution C homolog (A. nidulans)
NUDT9	nudix (nucleoside diphosphate linked moiety X)-type motif 9
PDZD2	PDZ domain containing 2
PLOD2	procollagen-lysine, 2-oxoglutarate 5-dioxygenase 2
SERPINH1	serpin peptidase inhibitor, clade H (heat shock protein 47), member 1, (collagen binding protein 1)
SLC24A6	solute carrier family 24 (sodium/lithium/calcium exchanger), member 6
SNAP23	synaptosomal-associated protein, 23kDa
STIP1	stress-induced-phosphoprotein 1
TCP1	t-complex 1
THBS1	thrombospondin 1
TRIM16	tripartite motif containing 16
TSPYL2	TSPY-like 2
USPL1	ubiquitin specific peptidase like 1
ZC3HAV1	zinc finger CCCH-type, antiviral 1
