# Supplementary material for: The Master Regulator of the Cellular Stress Response (HSF1) Is Critical for Orthopoxvirus Infection
Source: PLoS Pathog. 2014 Feb 6;10(2):e1003904. doi: 10.1371/journal.ppat.1003904 (PMC3916389; doi:10.1371/journal.ppat.1003904)
Supplement: Table S7 — Gene list of HSF1-regulated genes upregulated during VACV infection. Genes upregulated two-fold at 6 hpi in our dataset (top) or at 4 hpi in Yang et. al. WTA-A [4] (bottom). (XLSX) [file ppat.1003904.s009.xlsx]

## Sheet: Sheet1
HSF1-Regulated Genes Upregulated during VACV infection - Filone et al
ID	Entrez Gene Name
ABHD3	abhydrolase domain containing 3
AHSA1	AHA1, activator of heat shock 90kDa protein ATPase homolog 1 (yeast)
BAG3	BCL2-associated athanogene 3
CACYBP	calcyclin binding protein
CAP2	CAP, adenylate cyclase-associated protein, 2 (yeast)
CHORDC1	cysteine and histidine-rich domain (CHORD) containing 1
DNAJA1	DnaJ (Hsp40) homolog, subfamily A, member 1
DNAJB1	DnaJ (Hsp40) homolog, subfamily B, member 1
HSP90AA1	heat shock protein 90kDa alpha (cytosolic), class A member 1
HSP90AB1	heat shock protein 90kDa alpha (cytosolic), class B member 1
HSPA1A	heat shock 70kDa protein 1A
HSPA1B	heat shock 70kDa protein 1A
HSPA1L	heat shock 70kDa protein 1-like
HSPA4	heat shock 70kDa protein 4
HSPA4L	heat shock 70kDa protein 4-like
HSPA6	heat shock 70kDa protein 6 (HSP70B')
HSPA8	heat shock 70kDa protein 8
HSPB1	heat shock 27kDa protein 1
HSPE1	heat shock 10kDa protein 1 (chaperonin 10)
HSPH1	heat shock 105kDa/110kDa protein 1
IL6R	interleukin 6 receptor
PDZD2	PDZ domain containing 2
SERPINH1	serpin peptidase inhibitor, clade H (heat shock protein 47), member 1, (collagen binding protein 1)
STIP1	stress-induced-phosphoprotein 1
TCP1	t-complex 1
HSF1-Transcribed Genes Upregulated during VACV Infection - Yang et al WTA-A
ID	Entrez Gene Name
ABTB2	ankyrin repeat and BTB (POZ) domain containing 2
AHSA1	AHA1, activator of heat shock 90kDa protein ATPase homolog 1 (yeast)
BAG3	BCL2-associated athanogene 3
CACYBP	calcyclin binding protein
CHORDC1	cysteine and histidine-rich domain (CHORD) containing 1
DNAJA1	DnaJ (Hsp40) homolog, subfamily A, member 1
DNAJB1	DnaJ (Hsp40) homolog, subfamily B, member 1
DNAJB2	DnaJ (Hsp40) homolog, subfamily B, member 2
DNAJB6	DnaJ (Hsp40) homolog, subfamily B, member 6
FKBP4	FK506 binding protein 4, 59kDa
HSP90AA1	heat shock protein 90kDa alpha (cytosolic), class A member 1
HSP90AB1	heat shock protein 90kDa alpha (cytosolic), class B member 1
HSPA1A	heat shock 70kDa protein 1A
HSPA1B	heat shock 70kDa protein 1A
HSPA1L	heat shock 70kDa protein 1-like
HSPA4L	heat shock 70kDa protein 4-like
HSPA6	heat shock 70kDa protein 6 (HSP70B')
HSPA8	heat shock 70kDa protein 8
HSPE1	heat shock 10kDa protein 1 (chaperonin 10)
HSPH1	heat shock 105kDa/110kDa protein 1
IL6R	interleukin 6 receptor
JMJD6	jumonji domain containing 6
KLHL25	kelch-like family member 25
MRPL18	mitochondrial ribosomal protein L18
SERPINH1	serpin peptidase inhibitor, clade H (heat shock protein 47), member 1, (collagen binding protein 1)
STIP1	stress-induced-phosphoprotein 1
USPL1	ubiquitin specific peptidase like 1
ZC3HAV1	zinc finger CCCH-type, antiviral 1
